# Supplementary material for: Molecular dissection of box jellyfish venom cytotoxicity highlights an effective venom antidote
Source: Nat Commun. 2019 Apr 30;10:1655. doi: 10.1038/s41467-019-09681-1 (PMC6491561; doi:10.1038/s41467-019-09681-1)
Supplement: Supplementary file 2 — Supplementary Data 1 [file 41467_2019_9681_MOESM2_ESM.xlsx]

## Sheet: Sheet1
sgRNA	Gene	Control	Treatment	Fold changes
HGLibB_48926	TELO2	0.997417	22660.4	22719
HGLibA_03615	ATP2B1	29.9225	230686	7709.44
HGLibA_01891	ANG	82.7856	481902	5821.08
HGLibB_35822	PDHB	27.9277	138716	4966.96
HGLibA_03613	ATP2B1	164.574	775674	4713.23
HGLibB_42804	SCAP	21.9432	100880	4597.32
HGLibB_03611	ATP2B1	41.8915	164198	3919.6
HGLibB_39055	PSMB2	15.9587	58629.8	3673.85
HGLibB_43783	SGMS1	117.695	254634	2163.5
HGLibB_10191	CMPK2	52.8631	93089.8	1760.96
HGLibA_10389	CNTD2	16.9561	29355.3	1731.25
HGLibA_28534	MBTPS1	417.918	706445	1690.39
HGLibA_41574	RNF170	53.8605	90949.1	1688.6
HGLibB_16603	FAM49B	4.98709	8365.16	1677.36
HGLibA_42857	SCAP	114.703	180541	1573.99
HGLibB_43782	SGMS1	222.424	336754	1514.02
HGLibB_08224	CD109	27.9277	41053	1469.98
HGLibA_43836	SGMS1	709.164	1.02455e+06	1444.72
HGLibA_43834	SGMS1	84.7805	101311	1194.97
HGLibB_03613	ATP2B1	197.489	234872	1189.29
HGLibA_42858	SCAP	73.8089	86881	1177.11
HGLibB_41496	RNF151	164.574	189086	1148.94
HGLibA_28536	MBTPS1	305.21	336294	1101.85
HGLibA_02993	ARL6IP6	200.481	218691	1090.83
HGLibA_10245	CNBD2	89.7676	92312.5	1028.35
HGLibA_06100	C2CD4C	118.693	119308	1005.19
HGLibA_29152	MGAT5B	133.654	127496	953.927
HGLibB_30732	MYL7	98.7443	91639.9	928.053
HGLibB_42805	SCAP	146.62	127190	867.476
HGLibA_36579	PIGQ	399.964	334106	835.339
HGLibA_06312	C4orf27	135.649	105373	776.804
HGLibB_27818	MAEA	204.471	156545	765.61
HGLibB_35423	PCDHB1	40.8941	30929.5	756.332
HGLibA_46952	SREBF2	145.623	109908	754.746
HGLibB_03612	ATP2B1	85.7779	61002.2	711.165
HGLibA_44766	SLC25A51	405.949	262006	645.417
HGLibA_55024	ZCCHC18	358.073	230509	643.749
HGLibA_23724	ITGA2	48.8734	31260.6	639.623
HGLibB_46896	SREBF2	158.589	95778.6	603.941
HGLibB_04612	BMP6	57.8502	33253.4	574.819
HGLibB_34264	OR5K1	68.8218	37924.6	551.056
HGLibB_28497	MBTPS2	245.365	134534	548.301
HGLibA_22449	HYDIN	175.545	95691.7	545.111
HGLibB_55157	ZFP62	113.706	60749.2	534.268
HGLibB_17479	FIBIN	165.571	87770.6	530.107
HGLibA_50288	TMEM241	416.92	209702	502.978
HGLibB_22983	IL17RD	63.8347	31969.6	500.818
HGLibA_46951	SREBF2	106.724	49161.9	460.647
HGLibB_39480	PTPRQ	28.9251	13102.7	452.987
HGLibB_31016	NAE1	41.8915	17270.8	412.273
HGLibA_52121	TTC34	470.781	190619	404.9
HGLibA_55324	ZIC2	484.745	181937	375.325
HGLibB_42803	SCAP	77.7985	29144.1	374.61
HGLibB_46894	SREBF2	310.197	116049	374.115
HGLibB_34345	OR6C4	32.9148	12266.8	372.683
HGLibA_05868	C1orf52	59.845	21791.2	364.127
HGLibB_40527	RBM6	135.649	48057.2	354.277
HGLibB_11269	CRYGN	83.7831	28769.6	343.382
HGLibB_15656	EVA1C	74.8063	25630.3	342.622
HGLibA_13795	DOM3Z	42.8889	14150.6	329.937
HGLibB_32028	NLGN2	470.781	152735	324.428
HGLibA_38775	PRR13	663.282	214622	323.576
HGLibA_13070	DGKG	65.8295	20715.9	314.691
HGLibA_12443	DCAF4L1	112.708	34740.6	308.235
HGLibA_10588	COL5A1	44.8838	13320.6	296.779
HGLibB_35622	PCSK1N	142.631	41713.1	292.455
HGLibA_06857	CABP5	150.61	42946.9	285.153
HGLibA_20795	HABP4	105.726	29013.6	274.422
HGLibA_19196	GK	108.718	29437.2	270.765
HGLibA_59736	hsa-mir-4257	616.404	166577	270.241
HGLibB_32199	NOC4L	13.9638	3756.03	268.982
HGLibA_20185	GPX6	679.241	181937	267.853
HGLibB_29663	MPC1L	87.7727	22381.8	254.998
HGLibA_24340	KCNMA1	19.9483	5030.32	252.167
HGLibB_42602	SALL4	374.031	94035.4	251.41
HGLibA_44793	SLC26A3	455.82	112817	247.505
HGLibB_43781	SGMS1	17.9535	4310.78	240.108
HGLibA_26344	LGALS1	157.592	36818.9	233.635
HGLibB_29659	MOXD1	96.7495	22247.9	229.954
HGLibB_53683	VPS25	116.698	26036.1	223.107
HGLibB_30983	NABP1	55.8554	12411.3	222.204
HGLibA_18334	GABARAPL1	82.7856	18384.5	222.073
HGLibB_09868	CLDN2	261.323	56923.7	217.828
HGLibB_08525	CDC25C	167.566	34960.9	208.639
HGLibA_38103	PPP1R3C	147.618	29665.8	200.964
HGLibA_63877	hsa-mir-7162	34.9096	6950.96	199.113
HGLibB_34222	OR5B3	30.9199	6123.9	198.057
HGLibB_54012	WDR37	63.8347	12601	197.4
HGLibA_24069	KAT8	104.729	20218.6	193.057
HGLibA_04969	BTN3A1	210.455	40450	192.202
HGLibB_14575	EFNB1	1.99483	383.211	192.102
HGLibA_04681	BOLA1	81.7882	15596.8	190.698
HGLibB_42418	RUSC2	61.8399	11724.6	189.597
HGLibB_20067	GPR84	86.7753	16439.6	189.451
HGLibB_03423	ATCAY	87.7727	16119.6	183.651
HGLibB_10531	COL22A1	19.9483	3576.89	179.307
HGLibB_11725	CTSZ	134.651	23822.1	176.917
HGLibB_09600	CHST1	244.367	42752.7	174.953
HGLibA_55217	ZFP41	255.339	44525.6	174.379
HGLibA_57200	hsa-mir-10b	121.685	21156.8	173.865
HGLibA_08614	CDCA7	71.814	12175.3	169.539
HGLibB_11278	CRYM	27.9277	4729.83	169.36
HGLibA_37822	PPAP2C	126.672	21142.4	166.907
HGLibA_42989	SCN3B	250.352	41024.4	163.867
HGLibA_14431	EDA	74.8063	12007	160.508
HGLibA_22041	HPR	98.7443	15256.5	154.505
HGLibA_27054	LPAR1	42.8889	6590.53	153.665
HGLibB_50546	TMPO	128.667	19653.2	152.745
HGLibA_15899	FA2H	290.248	44283	152.569
HGLibA_47713	SUFU	44.8838	6804.21	151.596
HGLibA_62781	hsa-mir-635	305.21	45817.1	150.117
HGLibA_53430	UTP11L	29.9225	4485.97	149.92
HGLibB_04890	BTBD1	109.716	16407.2	149.543
HGLibA_33255	OCLN	148.615	22026.3	148.21
HGLibA_22511	ICMT	284.264	41630.5	146.45
HGLibA_32526	NPSR1	163.576	23815.2	145.591
HGLibB_00994	ADM2	83.7831	12135.6	144.845
HGLibA_22730	IFNLR1	399.964	57351.1	143.391
HGLibA_39471	PTPN5	52.8631	7553.25	142.883
HGLibB_39440	PTPRC	368.047	52579	142.86
HGLibA_44090	SHROOM2	244.367	34424.9	140.873
HGLibB_28483	MBOAT4	181.53	25310.5	139.429
HGLibA_62679	hsa-mir-6132	268.305	37013.8	137.954
HGLibA_58375	hsa-mir-27a	20.9458	2853.11	136.214
HGLibB_51227	TRANK1	90.765	11796.5	129.968
HGLibB_47761	SUPT4H1	15.9587	2057.55	128.93
HGLibA_38970	PRSS58	428.889	54197.3	126.367
HGLibA_03336	ASNS	156.595	19606.7	125.207
HGLibB_26833	LOC100652824	34.9096	4366.96	125.093
HGLibA_31482	NDUFAF1	171.556	21162.5	123.356
HGLibB_21233	HHIP	167.566	20535.7	122.553
HGLibB_13977	DSCAM	254.341	30783.8	121.034
HGLibB_00094	ABCA1	67.8244	8116.99	119.677
HGLibA_57081	ZYG11A	116.698	13892.4	119.046
HGLibA_19428	GMPR	525.639	62287.3	118.498
HGLibB_21628	HLTF	326.155	38605.7	118.366
HGLibA_38796	PRR19	131.659	15490.7	117.658
HGLibB_10377	CNTD2	75.8037	8885.34	117.215
HGLibB_12753	DEAF1	199.483	23374.1	117.173
HGLibA_24987	KIR2DL4	125.675	14708.7	117.038
HGLibA_16371	FAM194B	180.533	20842.9	115.452
HGLibA_19398	GMEB1	8.97676	1022.33	113.886
HGLibA_02544	APOLD1	198.486	22593.3	113.828
HGLibA_27589	LTBP1	65.8295	7485.63	113.712
HGLibA_42856	SCAP	97.7469	11072.4	113.276
HGLibA_01245	AGR2	114.703	12987	113.223
HGLibB_53729	VPS45	29.9225	3300.05	110.286
HGLibA_06505	C6orf7	249.354	27028.3	108.393
HGLibA_07460	CBX6	198.486	21154.2	106.578
HGLibA_07142	CAPN1	45.8812	4841.63	105.525
HGLibA_22637	IFITM1	65.8295	6943.08	105.471
HGLibA_34176	OR52I2	179.535	18912.2	105.34
HGLibB_55290	ZKSCAN5	118.693	12389.4	104.382
HGLibA_29126	MGAM	79.7934	8310.68	104.153
HGLibA_50188	TMEM204	818.88	83102.7	101.483
HGLibB_03854	ATXN7L2	5.9845	605.529	101.183
HGLibA_17932	FOXP2	219.432	21571	98.3039
HGLibB_44695	SLC25A44	607.427	59314.6	97.649
HGLibB_45265	SLC6A2	69.8192	6774.04	97.0226
HGLibA_02171	ANO1	237.385	23022	96.9815
HGLibB_39359	PTP4A3	0.997417	96.1487	96.3977
HGLibB_16261	FAM174A	329.148	31402.7	95.406
HGLibB_42377	RTP4	44.8838	4272.81	95.1971
HGLibB_01021	ADPGK	146.62	13927.4	94.9898
HGLibB_09765	CKM	79.7934	7506.81	94.0781
HGLibA_25936	LAIR2	57.8502	5432.94	93.9139
HGLibA_59576	hsa-mir-3926-1	149.613	13884.5	92.803
HGLibA_11103	CREB3L4	280.274	25229.2	90.016
HGLibB_56079	ZNF517	259.328	23295.2	89.8291
HGLibB_30115	MS4A6A	144.626	12809.3	88.5688
HGLibB_46628	SPINK13	420.91	36612	86.983
HGLibB_22806	IGFBPL1	113.706	9854.3	86.665
HGLibA_57895	hsa-mir-151a	169.561	14466.3	85.3164
HGLibA_13635	DNAJC7	11.969	1006.22	84.0688
HGLibB_07230	CARD6	129.664	10878.5	83.8973
HGLibA_02185	ANO6	313.189	26197.3	83.647
HGLibA_21398	HIST1H2AJ	171.556	14270.8	83.1846
HGLibA_05345	C14orf178	370.042	30530.4	82.5054
HGLibA_39305	PTGDR	411.933	33826.7	82.1169
HGLibB_43581	SETBP1	19.9483	1604.07	80.4111
HGLibB_06572	C7orf65	204.471	15997.5	78.2388
HGLibA_10273	CNGA4	82.7856	6464.54	78.0877
HGLibA_53575	VCP	46.8786	3638.83	77.6223
HGLibA_35771	PDE1B	16.9561	1313.29	77.4523
HGLibA_56034	ZNF460	160.584	12391.7	77.1662
HGLibA_06461	C6orf170	434.874	33431.9	76.8772
HGLibA_13856	DPM1	311.194	23666.2	76.0497
HGLibB_13544	DNAJC10	173.551	13074.3	75.3343
HGLibB_20484	GSX2	129.664	9724.05	74.9941
HGLibA_51162	TPP2	64.8321	4760.1	73.4219
HGLibB_42071	RPS27A	244.367	17898	73.2421
HGLibB_27529	LSS	272.295	19892	73.053
HGLibA_32581	NR1H2	720.135	52426.6	72.8011
HGLibA_07808	CCDC59	233.396	16957.4	72.6553
HGLibB_50421	TMEM63C	146.62	10549.5	71.951
HGLibB_22646	IFNA21	158.589	11281.2	71.1348
HGLibA_37230	PLSCR1	177.54	12624.2	71.1063
HGLibA_11761	CTXN3	65.8295	4597.4	69.8379
HGLibB_17911	FOXP2	197.489	13446.9	68.0896
HGLibA_52937	UGT3A2	271.297	18439.8	67.9691
HGLibA_06216	C3orf18	199.483	13351.1	66.9286
HGLibA_29189	MIA3	267.308	17671.8	66.1103
HGLibA_40547	RBM41	304.212	20069	65.9704
HGLibB_39110	PSMD13	146.62	9638.53	65.738
HGLibA_16876	FARP2	74.8063	4905.96	65.5822
HGLibB_43476	SERPINA7	213.447	13918.9	65.21
HGLibB_53852	VWA8	156.595	10158.5	64.8715
HGLibB_28661	MDN1	49.8709	3212.45	64.4154
HGLibA_51171	TPPP3	237.385	15114	63.6687
HGLibA_40944	RFPL4B	135.649	8628.87	63.6119
HGLibA_28211	MAP4K1	101.737	6468.35	63.5794
HGLibB_08221	CD101	12.9664	820.275	63.2615
HGLibA_18684	GATAD1	77.7985	4903.67	63.0304
HGLibB_19730	GPBP1L1	192.502	12060.8	62.6531
HGLibB_27197	LRPAP1	244.367	15039.5	61.5448
HGLibB_11927	CXorf51A	188.512	11475.6	60.8746
HGLibA_16498	FAM219A	458.812	27811.3	60.6159
HGLibA_52165	TTC9C	246.362	14857.9	60.3091
HGLibB_51889	TSPEAR	279.277	16834.7	60.2797
HGLibB_00049	AAK1	0.997417	60.0201	60.1756
HGLibA_05354	C14orf183	101.737	6107.07	60.0282
HGLibA_20004	GPR25	326.155	19243.1	58.9999
HGLibA_40913	RFC5	180.533	10632.8	58.8968
HGLibB_29910	MRPL32	71.814	4219.76	58.7595
HGLibB_50787	TNKS	0.997417	58.1043	58.2547
HGLibB_02968	ARL4C	86.7753	5010.72	57.7436
HGLibA_61670	hsa-mir-518e	294.238	16884.1	57.3825
HGLibA_35266	PASD1	248.357	14107.4	56.8028
HGLibB_29637	MORN5	12.9664	731.226	56.3938
HGLibA_27702	LYG2	76.8011	4317.7	56.2192
HGLibB_02385	APBB3	15.9587	892.881	55.9496
HGLibA_17016	FBXL6	248.357	13875.1	55.8674
HGLibB_17696	FMR1	12.9664	713.965	55.0626
HGLibA_23245	IMPA1	233.396	12726.5	54.5278
HGLibA_44651	SLC25A15	227.411	12370	54.3948
HGLibB_51340	TRIM11	677.246	36694.2	54.1815
HGLibA_56351	ZNF596	186.517	10072	54.0007
HGLibB_56299	ZNF605	85.7779	4628.97	53.9646
HGLibB_14241	DYNLRB2	152.605	8119.1	53.2034
HGLibB_07121	CANT1	140.636	7468.6	53.1059
HGLibA_19326	GLS	316.181	16753.1	52.9858
HGLibA_19660	GOLPH3L	260.326	13719.9	52.7028
HGLibB_21193	HEYL	43.8864	2311.03	52.6594
HGLibB_31257	NCF2	6.98192	367.574	52.6466
HGLibA_35741	PDCD6IP	43.8864	2297.88	52.3599
HGLibA_54995	ZC3HAV1L	438.864	22819.9	51.9977
HGLibB_07516	CCDC106	303.215	15738.6	51.9059
HGLibA_42544	S100A14	174.548	9024.35	51.7013
HGLibA_17051	FBXO24	441.856	22817.4	51.6399
HGLibB_12333	DAW1	25.9328	1333.89	51.4362
HGLibB_39881	RAB40A	312.192	16033.5	51.3579
HGLibA_32610	NR2F1	303.215	15527.5	51.2095
HGLibB_36219	PGM2L1	138.641	7056.49	50.8975
HGLibA_14027	DSG3	67.8244	3441.3	50.7384
HGLibA_47754	SULT1E1	144.626	7303.87	50.502
HGLibA_27397	LRRC58	4.98709	251.457	50.4216
HGLibB_17758	FOLH1	221.427	11163.3	50.4152
HGLibA_08677	CDH3	399.964	19780.7	49.4563
HGLibA_62844	hsa-mir-6499	9.97417	492.503	49.3778
HGLibA_63771	hsa-mir-7-2	18.9509	933.461	49.2567
HGLibA_48350	TARSL2	303.215	14814.1	48.8569
HGLibB_02508	APOC3	1153.01	56021.4	48.5869
HGLibB_06618	C8orf44	313.189	15170.1	48.4375
HGLibA_31421	NDRG4	268.305	12993.7	48.4287
HGLibA_54862	ZBTB33	188.512	9123.87	48.3995
HGLibA_50274	TMEM236	199.483	9613.19	48.1904
HGLibA_45358	SLC7A14	218.434	10491	48.028
HGLibA_21911	HOXA4	489.732	23361.6	47.7029
HGLibA_30693	MYEOV2	147.618	7040.69	47.6954
HGLibB_24432	KCTD8	78.796	3739.84	47.4624
HGLibA_57027	ZSCAN5A	341.117	16069.6	47.1088
HGLibB_08591	CDC73	20.9458	972.555	46.432
HGLibA_44837	SLC28A3	363.06	16812.1	46.3066
HGLibB_00924	ADCY7	202.476	9341.04	46.1341
HGLibA_05178	C11orf71	153.602	7072.97	46.0473
HGLibB_22505	IDE	3.98967	182.414	45.7216
HGLibB_19339	GLUD2	79.7934	3568.84	44.726
HGLibB_24919	KIF5B	239.38	10597.7	44.2713
HGLibB_23546	IRF2BP2	30.9199	1366.83	44.2056
HGLibA_25207	KLHL40	656.301	28835.8	43.9368
HGLibA_38863	PRRC2B	89.7676	3937.65	43.8649
HGLibA_23575	IRF2	429.887	18854.3	43.8588
HGLibB_03352	ASPHD1	152.605	6670.99	43.7141
HGLibB_17351	FGF14	487.737	21246.3	43.5609
HGLibA_46783	SPPL3	182.527	7922.29	43.4033
HGLibA_58313	hsa-mir-2277	395.975	17090.6	43.1608
HGLibB_24956	KIR3DL1	402.957	17315.2	42.9703
HGLibA_59709	hsa-mir-425	130.662	5589.77	42.7805
HGLibB_41654	RNFT2	410.936	17535	42.6708
HGLibB_47581	STX1B	297.23	12550.9	42.2261
HGLibB_44124	SIM2	279.277	11763.6	42.1215
HGLibA_01988	ANKRD1	189.509	7968.31	42.0471
HGLibB_24917	KIF5B	2.99225	125.532	41.9525
HGLibA_59774	hsa-mir-4267	324.161	13556.1	41.8191
HGLibA_19245	GLG1	149.613	6222.78	41.5926
HGLibA_19320	GLRX3	315.184	13108.1	41.5889
HGLibA_23817	ITIH6	406.946	16907	41.5461
HGLibA_35762	PDE11A	84.7805	3521.53	41.5371
HGLibA_07648	CCDC152	308.202	12705.9	41.2258
HGLibB_39507	PTRHD1	2.99225	122.394	40.9037
HGLibA_32856	NTN3	115.7	4679.52	40.4451
HGLibA_01710	ALPL	104.729	4216.71	40.2631
HGLibA_53318	USP27X	261.323	10466.8	40.0529
HGLibA_18633	GARNL3	240.378	9620.78	40.0236
HGLibA_35419	PCDH8	276.285	11042.5	39.968
HGLibB_14571	EFNA5	98.7443	3945.2	39.9537
HGLibB_28753	MED27	189.509	7543.18	39.8037
HGLibB_09557	CHRNA10	18.9509	752.802	39.7237
HGLibA_47554	STOX2	198.486	7829.69	39.447
HGLibB_56567	ZNF727	31.9174	1243.29	38.9536
HGLibA_29007	METTL3	77.7985	3002.74	38.5964
HGLibA_41555	RNF165	129.664	5003.19	38.5857
HGLibB_56276	ZNF594	8.97676	345.999	38.5438
HGLibA_23550	IQUB	147.618	5682.23	38.4929
HGLibB_30647	MYEF2	165.571	6347.05	38.3342
HGLibA_61032	hsa-mir-4734	162.579	6172.78	37.9679
HGLibB_01540	ALDH1A1	249.354	9458.56	37.9322
HGLibB_53436	VAMP7_X	77.7985	2913.92	37.4547
HGLibB_14587	EFR3B	0.997417	37.3527	37.4495
HGLibA_38623	PRMT2	633.36	23536.7	37.1616
HGLibB_01778	AMFR	363.06	13300.6	36.6348
HGLibA_07483	CC2D2B	237.385	8680.42	36.5668
HGLibB_36222	PGM3	5.9845	216.508	36.178
HGLibA_34596	ORAI3	527.634	19046.5	36.098
HGLibA_50839	TNIP2	1465.21	52499.7	35.8309
HGLibB_36683	PIR	88.7701	3173.3	35.7474
HGLibB_02168	ANO1	184.522	6592.65	35.7282
HGLibB_24373	KCP	42.8889	1530.71	35.6901
HGLibB_16032	FAM120A	286.259	10189.7	35.5961
HGLibA_12470	DCBLD1	31.9174	1129.25	35.3804
HGLibA_18716	GBAS	294.238	10383.1	35.288
HGLibB_15909	FADD	175.545	6194.36	35.2864
HGLibB_37774	PPAP2C	1.99483	69.8274	35.0041
HGLibA_34653	OSBPL2	125.675	4302.18	34.2327
HGLibB_52881	UHRF1	1.99483	68.2582	34.2175
HGLibB_18782	GCN1L1	22.9406	777.124	33.8755
HGLibA_40522	RBM26	565.536	19040.4	33.6678
HGLibA_38399	PRDM7	62.8373	2101.49	33.4434
HGLibA_64120	hsa-mir-8070	278.279	9227.41	33.1588
HGLibB_45099	SLC43A2	190.507	6297.68	33.0575
HGLibA_47242	ST3GAL3	196.491	6450.96	32.8308
HGLibB_09799	CLCA2	1.99483	65.4819	32.8257
HGLibA_19653	GOLM1	179.535	5886.08	32.7851
HGLibB_49124	TFPI	114.703	3753.72	32.7255
HGLibA_41015	RGMB	16.9561	554.304	32.6905
HGLibA_39747	QRSL1	484.745	15838.1	32.6731
HGLibA_32957	NUDT17	54.8579	1786.48	32.5656
HGLibA_20014	GPR3	86.7753	2823.41	32.5371
HGLibA_16391	FAM198B	3.98967	128.529	32.2153
HGLibB_19950	GPR179	325.158	10449.1	32.1355
HGLibB_15246	EPC2	13.9638	447.541	32.05
HGLibB_08643	CDH17	70.8166	2257.53	31.8785
HGLibA_50787	TNFRSF6B	117.695	3744.27	31.8132
HGLibA_56819	ZNF821	107.721	3388.03	31.4519
HGLibA_56177	ZNF530	432.879	13591.5	31.398
HGLibA_19656	GOLPH3	302.217	9465.29	31.3195
HGLibB_11387	CSNK1G3	128.667	4019.3	31.238
HGLibA_00660	ACTR3	107.721	3356.21	31.1565
HGLibA_12186	CYP4F2	144.626	4501.9	31.128
HGLibA_43702	SF3B14	294.238	9138.48	31.0581
HGLibA_04879	BSPRY	117.695	3619.55	30.7536
HGLibA_27396	LRRC57	34.9096	1058.76	30.3285
HGLibA_19888	GPR132	304.212	9161.83	30.1166
HGLibB_10031	CLINT1	252.347	7544.26	29.8964
HGLibA_47457	STK11IP	0.997417	29.8139	29.8911
HGLibB_40470	RBM26	181.53	5398.61	29.7395
HGLibA_57352	hsa-mir-124-2	136.646	4037.23	29.5452
HGLibB_07295	CASP12	128.667	3777.17	29.3562
HGLibB_12125	CYP2R1	1.99483	58.451	29.3012
HGLibB_03067	ARNTL	38.8993	1138.81	29.276
HGLibB_33161	OAS3	69.8192	2034.38	29.1378
HGLibB_01861	ANAPC1	0.997417	29.0521	29.1274
HGLibA_36650	PIK3R2	118.693	3424.29	28.8501
HGLibA_20378	GRPR	192.502	5531.36	28.7341
HGLibB_29200	MIDN	160.584	4613.7	28.7307
HGLibB_23063	IL22RA2	269.303	7654.73	28.4243
HGLibA_54885	ZBTB42	81.7882	2322.74	28.3995
HGLibB_50021	TMEM178A	25.9328	735.933	28.3784
HGLibB_16816	FANCD2	173.551	4899.88	28.2332
HGLibB_12818	DEFB106A	237.385	6551.91	27.6003
HGLibB_30123	MS4A7	357.075	9810.77	27.4754
HGLibA_31097	NANOS1	5.9845	164.369	27.4658
HGLibA_37266	PLXNA4	430.884	11584.3	26.885
HGLibA_15216	ENTPD7	986.446	26487.9	26.8519
HGLibA_61201	hsa-mir-4774	12.9664	347.96	26.8355
HGLibB_51530	TRIM69	19.9483	531.943	26.666
HGLibB_24695	KIAA1257	157.592	4182.12	26.5377
HGLibB_54757	ZBTB14	41.8915	1111.59	26.535
HGLibA_28476	MBD3L2	16.9561	448.233	26.4349
HGLibA_03948	B3GALNT1	221.427	5850.94	26.4238
HGLibB_18655	GATA6	177.54	4679.59	26.3579
HGLibA_23422	INTS4	185.52	4883.15	26.3215
HGLibB_18274	G3BP1	276.285	7250.24	26.2419
HGLibB_47483	STOML3	25.9328	679.072	26.1858
HGLibA_02721	ARHGAP19	64.8321	1691.31	26.0875
HGLibB_50014	TMEM176B	61.8399	1604.53	25.9466
HGLibB_46728	SPPL3	158.589	4093.8	25.8139
HGLibB_47510	STRA6	140.636	3626.38	25.7856
HGLibB_32822	NTNG1	68.8218	1764.91	25.6446
HGLibA_62466	hsa-mir-592	466.791	11940.5	25.5801
HGLibB_06236	C3orf37	81.7882	2078.21	25.4096
HGLibB_40994	RGR	15.9587	402.488	25.2206
HGLibA_33605	OR13C5	207.463	5198.69	25.0584
HGLibB_23934	JMJD8	328.15	8214.37	25.0323
HGLibB_03985	B3GNT3	78.796	1966.15	24.9524
HGLibA_04841	BRPF3	487.737	12118.5	24.8464
HGLibB_16328	FAM189A1	30.9199	766.14	24.7782
HGLibA_64227	hsa-mir-887	292.243	7215.25	24.6892
HGLibB_32223	NOL3	82.7856	2038.72	24.6265
HGLibA_07927	CCDC92	4.98709	122.786	24.6209
HGLibB_49133	TFR2	84.7805	2081.73	24.5544
HGLibB_10519	COL1A1	2.99225	73.358	24.516
HGLibA_59352	hsa-mir-3691	421.908	10315.4	24.4494
HGLibA_16912	FAT1	741.081	18020.4	24.3164
HGLibB_27907	MAGEB3	189.509	4607.25	24.3115
HGLibA_31192	NAT9	511.675	12429.3	24.2913
HGLibB_19523	GNL3	20.9458	508.014	24.2538
HGLibA_45506	SLIT1	339.122	8219.83	24.2386
HGLibA_44399	SLC14A1	169.561	4097.92	24.1678
HGLibA_23359	INPP5J	319.174	7709.77	24.1554
HGLibB_44377	SLC16A13	136.646	3271.33	23.9401
HGLibA_33353	OLFM4	164.574	3938.26	23.9301
HGLibA_57627	hsa-mir-129-1	160.584	3802.64	23.68
HGLibB_31083	NAPA	173.551	4078.91	23.5027
HGLibA_57776	hsa-mir-133a-2	389.99	9119.59	23.3842
HGLibA_59788	hsa-mir-4270	484.745	11255.7	23.2198
HGLibA_56684	ZNF76	160.584	3713.91	23.1275
HGLibA_57993	hsa-mir-183	358.073	8253.36	23.0494
HGLibB_08919	CEACAM16	61.8399	1418.71	22.9417
HGLibB_52269	TULP2	191.504	4385.79	22.9018
HGLibA_63900	hsa-mir-760	116.698	2665.21	22.8385
HGLibB_26126	LCMT2	407.944	9311.36	22.8251
HGLibB_48702	TCF12	56.8528	1273.37	22.3976
HGLibB_11422	CSRP2	88.7701	1988.16	22.3967
HGLibB_37956	PPP1CA	129.664	2880.36	22.214
HGLibB_38199	PQBP1	115.7	2559.2	22.1192
HGLibA_14818	EIF4E1B	56.8528	1254.78	22.0706
HGLibA_13426	DMRTA1	273.292	6016.78	22.0159
HGLibA_33862	OR2T2	696.197	15289	21.9607
HGLibB_41319	RMDN3	140.636	3015.89	21.4447
HGLibB_54872	ZC2HC1B	136.646	2924.07	21.3988
HGLibA_03833	ATXN1L	52.8631	1125.87	21.2978
HGLibB_23511	IQSEC2	846.807	17989.9	21.2444
HGLibA_13537	DNAJB2	301.22	6390.81	21.2164
HGLibA_44533	SLC22A1	315.184	6635.34	21.0523
HGLibB_44632	SLC25A25	132.656	2780.01	20.9565
HGLibA_27734	LYPD8	160.584	3354.53	20.8895
HGLibB_38365	PRDX3	335.132	6958.75	20.7642
HGLibA_11406	CSNK2A2	174.548	3596.8	20.6064
HGLibA_63272	hsa-mir-6775	106.724	2198.39	20.5989
HGLibA_37458	PODXL	226.414	4644.23	20.5122
HGLibB_07463	CBY1	152.605	3117.12	20.4261
HGLibA_42395	RTL1	564.538	11446.4	20.2757
HGLibB_08206	CCT7	110.713	2243.24	20.2617
HGLibA_00126	ABCA8	214.445	4341.43	20.245
HGLibB_31340	NDC80	19.9483	400.134	20.0585
HGLibB_55896	ZNF425	17.9535	359.729	20.0367
HGLibA_38655	PROCR	292.243	5853.15	20.0284
HGLibA_21269	HHLA2	306.207	6097.86	19.9142
HGLibA_53051	UNKL	229.406	4565.75	19.9025
HGLibB_39585	PWP1	323.163	6429.83	19.8966
HGLibA_62597	hsa-mir-6084	11.969	237.951	19.8806
HGLibB_22848	IGSF10	60.8425	1200.3	19.728
HGLibB_01137	AGAP11	54.8579	1082.13	19.7261
HGLibB_17086	FBXO45	3.98967	78.1944	19.5992
HGLibA_28453	MB	171.556	3346.61	19.5074
HGLibA_41799	RPA1	79.7934	1556.21	19.503
HGLibA_11180	CRK	184.522	3578.95	19.3957
HGLibB_50592	TMPRSS7	185.52	3596.41	19.3856
HGLibA_61505	hsa-mir-509-1	583.489	11294.5	19.3569
HGLibA_60213	hsa-mir-4452	161.582	3119.48	19.3059
HGLibA_12229	CYSLTR2	50.8683	980.721	19.2796
HGLibB_29785	MREG	65.8295	1266.61	19.2407
HGLibB_37988	PPP1R14B	217.437	4180.45	19.226
HGLibA_32385	NOXO1	264.316	5061.64	19.15
HGLibA_36541	PIFO	270.3	5146.86	19.0413
HGLibA_29092	MFSD2A	14.9613	283.604	18.9559
HGLibB_22054	HRASLS5	76.8011	1449.9	18.8786
HGLibA_20000	GPR21	268.305	5027.1	18.7365
HGLibA_06081	C22orf43	422.905	7849.31	18.5605
HGLibA_17189	FCGR2A	24.9354	461.724	18.5168
HGLibA_19327	GLS2	68.8218	1270.23	18.4568
HGLibB_15993	FAM110B	15.9587	293.038	18.3623
HGLibA_31305	NCK1	248.357	4541.22	18.285
HGLibA_52463	TYMS	98.7443	1803.31	18.2624
HGLibA_20564	GTF2I	538.605	9738.86	18.0816
HGLibA_44789	SLC26A2	129.664	2339.65	18.0439
HGLibB_15578	ESRRG	242.372	4373.23	18.0434
HGLibB_17634	FLRT2	91.7624	1640.65	17.8793
HGLibA_42782	SATL1	200.481	3580.03	17.8572
HGLibA_29296	MIPOL1	5.9845	106.524	17.8001
HGLibA_39151	PSMD10	553.567	9848.93	17.7918
HGLibB_06317	C4orf32	5.9845	106.31	17.7642
HGLibB_29685	MPHOSPH6	189.509	3365.35	17.7582
HGLibB_19177	GK5	175.545	3081.31	17.5528
HGLibB_07418	CBR4	460.807	8079.16	17.5326
HGLibA_53542	VAT1	426.895	7484.53	17.5325
HGLibA_07072	CAMK2D	349.096	6117.78	17.5246
HGLibB_17066	FBXO4	60.8425	1061.53	17.4472
HGLibA_04721	BPIFB2	287.256	4992.12	17.3786
HGLibA_63018	hsa-mir-6715a	968.492	16766.9	17.3124
HGLibA_26835	LOC100288524	0.997417	17.2607	17.3054
HGLibA_02703	ARHGAP11A	96.7495	1669.88	17.2598
HGLibB_04333	BCL6B	383.008	6507.58	16.9907
HGLibB_56837	ZNF91	2.99225	50.6052	16.9121
HGLibB_46470	SPATA6L	101.737	1712.34	16.8311
HGLibA_03614	ATP2B1	872.74	14687.4	16.8291
HGLibB_18016	FRRS1	28.9251	477.415	16.5052
HGLibB_11136	CRIM1	350.093	5772.92	16.4896
HGLibA_21770	HN1L	335.132	5509.53	16.4399
HGLibB_56756	ZNF827	224.419	3683.39	16.413
HGLibB_20574	GTPBP10	91.7624	1505.21	16.4034
HGLibA_35113	PANX2	452.827	7422.16	16.3907
HGLibA_25278	KLLN	732.104	11960	16.3364
HGLibA_42293	RS1	26.9303	435.833	16.1837
HGLibB_28498	MBTPS2	181.53	2927.44	16.1265
HGLibB_45028	SLC38A8	251.349	4046.18	16.0978
HGLibA_21142	HEPACAM2	121.685	1957.46	16.0863
HGLibB_24099	KCNA3	49.8709	795.046	15.9421
HGLibB_25410	KRT20	12.9664	206.344	15.9137
HGLibA_05444	C16orf3	74.8063	1190.2	15.9105
HGLibA_38468	PRHOXNB	170.558	2712.79	15.9053
HGLibB_42440	RXFP1	165.571	2628.73	15.8767
HGLibB_44081	SIGLEC14	86.7753	1376.54	15.8633
HGLibA_31587	NECAB2	9.97417	157.7	15.8108
HGLibA_08770	CDK4	378.021	5968.72	15.7894
HGLibA_18614	GAPDH	742.078	11691.6	15.7552
HGLibA_02377	APBB1	41.8915	659.882	15.7522
HGLibA_23314	INIP	46.8786	737.502	15.7322
HGLibA_29574	MNS1	44.8838	705.727	15.7234
HGLibB_31339	NDC1	227.411	3575.32	15.7218
HGLibB_31482	NDUFB6	36.9044	579.802	15.7109
HGLibA_64261	hsa-mir-9-1	161.582	2533.01	15.6763
HGLibA_58546	hsa-mir-3123	5.9845	93.3818	15.6039
HGLibB_15407	ERC2	25.9328	402.096	15.5053
HGLibB_43119	SDS	59.845	927.294	15.4949
HGLibA_03543	ATOX1	156.595	2422.81	15.4718
HGLibA_07916	CCDC89	90.765	1400.04	15.4248
HGLibA_32079	NLGN4Y	281.272	4321.84	15.3654
HGLibB_02943	ARL15	72.8115	1117.63	15.3496
HGLibA_61224	hsa-mir-4779	4.98709	76.4963	15.3389
HGLibB_50942	TOPAZ1	87.7727	1345.94	15.3344
HGLibA_34733	OTOL1	252.347	3864.62	15.3148
HGLibB_27900	MAGEB18	68.8218	1053.29	15.3047
HGLibA_38252	PQLC1	294.238	4501.15	15.2976
HGLibB_28075	MAP1A	77.7985	1184.91	15.2305
HGLibB_42358	RTN4IP1	470.781	7144.75	15.1764
HGLibB_41173	RHPN2	19.9483	302.28	15.1532
HGLibA_49598	TLCD2	32.9148	498.206	15.1363
HGLibB_08585	CDC6	5.9845	90.2264	15.0767
HGLibA_02354	AP5B1	111.711	1681.96	15.0564
HGLibA_59578	hsa-mir-3926-1	430.884	6440.07	14.9462
HGLibA_04907	BTBD18	468.786	6998	14.9279
HGLibA_31617	NEFH	20.9458	312.654	14.9268
HGLibA_29180	MGST3	15.9587	236.942	14.8472
HGLibB_06698	C9orf169	87.7727	1302.16	14.8356
HGLibA_05721	C1D	14.9613	220.466	14.7358
HGLibB_36082	PF4	10.9716	161.623	14.731
HGLibB_09230	CETN3	210.455	3096.94	14.7155
HGLibA_21903	HOXA13	62.8373	924.624	14.7146
HGLibA_62625	hsa-mir-609	67.8244	980.619	14.4582
HGLibA_40346	RASGRP2	380.016	5476.33	14.4108
HGLibA_56005	ZNF441	166.569	2399.63	14.4062
HGLibA_34722	OTOA	50.8683	731.618	14.3826
HGLibA_20818	HAGHL	86.7753	1247.09	14.3714
HGLibB_00289	ABI1	2.99225	42.8865	14.3325
HGLibB_20418	GSR	5.9845	85.7729	14.3325
HGLibB_03304	ASIC3	5.9845	85.5189	14.2901
HGLibB_50333	TMEM41A	291.246	4155.84	14.2692
HGLibA_25495	KRT37	153.602	2186.61	14.2355
HGLibB_15202	EOGT	16.9561	241.257	14.2284
HGLibB_29691	MPI	1.99483	28.3604	14.2169
HGLibA_05936	C1QTNF1	22.9406	322.853	14.0735
HGLibA_31189	NAT8L	3.98967	56.0973	14.0606
HGLibB_48913	TEKT1	296.233	4144.45	13.9905
HGLibB_40165	RANGAP1	52.8631	733.972	13.8844
HGLibB_09478	CHMP4A	0.997417	13.8343	13.8702
HGLibB_42117	RPS6KA5	305.21	4214.39	13.8082
HGLibB_46066	SOCS1	0.997417	13.7301	13.7657
HGLibB_24350	KCNS1	16.9561	232.927	13.737
HGLibB_15053	EMP1	569.525	7812.74	13.718
HGLibB_38015	PPP1R1A	656.301	8994.99	13.7056
HGLibA_15647	ETV1	14.9613	204.382	13.6608
HGLibA_14105	DUOXA2	779.98	10644	13.6465
HGLibA_21878	HOOK2	254.341	3462.17	13.6123
HGLibA_12439	DCAF4	73.8089	1004.26	13.6062
HGLibA_50757	TNFRSF13C	30.9199	420.533	13.6007
HGLibB_40149	RANBP2	275.287	3736.22	13.5721
HGLibA_23942	JDP2	32.9148	445.64	13.5392
HGLibA_11706	CTSG	6.98192	93.3818	13.3748
HGLibB_44825	SLC2A4RG	6.98192	93.3818	13.3748
HGLibA_47055	SRRM5	129.664	1719.33	13.2599
HGLibA_35497	PCDHB3	695.2	9217.02	13.2581
HGLibA_19541	GNGT2	5.9845	79.2423	13.2412
HGLibA_28510	MBNL2	253.344	3353.04	13.2351
HGLibB_10513	COL18A1	10.9716	145.147	13.2293
HGLibA_09657	CHSY3	489.732	6468.84	13.2089
HGLibB_18642	GATA2	76.8011	1012.5	13.1834
HGLibB_28741	MED23	181.53	2392.96	13.1822
HGLibA_56793	ZNF805	26.9303	354.629	13.1684
HGLibB_05711	C19orf81	102.734	1350.92	13.1497
HGLibB_25352	KRBA1	193.499	2541.11	13.1324
HGLibA_08319	CD274	244.367	3205	13.1155
HGLibB_07953	CCL1	32.9148	430.733	13.0863
HGLibB_24421	KCTD4	23.938	312.654	13.061
HGLibA_45361	SLC7A2	196.491	2563.65	13.0471
HGLibB_17495	FIGN	363.06	4734.9	13.0417
HGLibA_18009	FRMD1	133.654	1729.2	12.9379
HGLibB_03994	B3GNT6	7.97934	103.172	12.9299
HGLibB_02468	APOBEC2	47.876	618.846	12.926
HGLibA_60904	hsa-mir-4699	77.7985	1003.87	12.9034
HGLibA_31413	NDRG1	182.527	2351.69	12.884
HGLibB_33999	OR4M2	95.7521	1231.39	12.8602
HGLibA_26718	LMOD1	34.9096	447.933	12.8312
HGLibB_15232	EPB41L4B	160.584	2058.25	12.8172
HGLibB_53188	USP17L24	1626.79	20837.3	12.8089
HGLibB_11368	CSNK1A1	196.491	2513.11	12.7899
HGLibB_30610	MYBPC2	16.9561	216.543	12.7708
HGLibB_27319	LRRC42	44.8838	572.741	12.7605
HGLibB_06983	CALB2	102.734	1309.85	12.7499
HGLibB_41714	ROPN1L	36.9044	470.354	12.7452
HGLibB_21168	HES7	24.9354	317.754	12.7431
HGLibB_21173	HEXA	244.367	3113.27	12.7401
HGLibA_15816	EYA1	36.9044	469.569	12.7239
HGLibA_26485	LIG4	612.414	7787.75	12.7165
HGLibB_19248	GLIS2	378.021	4801.97	12.7029
HGLibA_16710	FAM72B	440.858	5598.74	12.6996
HGLibA_23536	IQGAP2	46.8786	592.11	12.6307
HGLibA_43546	SERPINB2	79.7934	1003.47	12.5759
HGLibA_26767	LOC100129636	42.8889	538.22	12.5492
HGLibB_08028	CCL5	127.669	1601.23	12.542
HGLibB_24850	KIF1A	41.8915	525.274	12.5389
HGLibA_34755	OTUB2	12.9664	162.015	12.495
HGLibB_11226	CRX	317.179	3962.9	12.4942
HGLibB_21493	HIST2H2AA3	16.9561	210.974	12.4424
HGLibB_06570	C7orf65	27.9277	347.331	12.4368
HGLibA_46160	SOGA3	167.566	2081.09	12.4195
HGLibA_27261	LRRC15	54.8579	680.621	12.407
HGLibA_29258	MIER3	300.223	3721.25	12.395
HGLibB_56445	ZNF675	2.99225	36.8751	12.3235
HGLibA_37853	PPAT	417.918	5144.83	12.3106
HGLibB_07810	CCDC61	44.8838	551.165	12.2798
HGLibA_32591	NR1I3	92.7598	1138.03	12.2686
HGLibB_56807	ZNF853	74.8063	917.217	12.2612
HGLibA_24844	KIAA2022	265.313	3251.76	12.2563
HGLibB_13407	DMRTA1	0.997417	12.1609	12.1924
HGLibB_41661	RNH1	265.313	3223.8	12.1509
HGLibB_28507	MC3R	260.326	3162.63	12.1487
HGLibA_50911	TNRC18	63.8347	775.415	12.1472
HGLibA_00343	ACAA2	25.9328	315.008	12.1471
HGLibA_31153	NARR	202.476	2459.45	12.1469
HGLibA_45149	SLC43A1	222.424	2697.83	12.1292
HGLibA_55969	ZNF428	106.724	1284.68	12.0375
HGLibB_34474	OR8G2	15.9587	191.606	12.0064
HGLibB_32060	NLRP11	354.083	4250.88	12.0053
HGLibB_11435	CST11	322.166	3836.27	11.9078
HGLibB_38268	PRAMEF4	96.7495	1150.58	11.8924
HGLibA_23656	ISG15	93.7572	1114.88	11.8912
HGLibB_25443	KRT33A	13.9638	165.546	11.8553
HGLibA_15896	F9	133.654	1581.96	11.8362
HGLibB_37552	POLR2K	0.997417	11.7687	11.7991
HGLibB_05127	C11orf31	26.9303	317.589	11.793
HGLibA_01301	AHNAK	417.918	4904.28	11.735
HGLibB_47706	SULT4A1	324.161	3793.08	11.7012
HGLibB_56843	ZNF93	5.9845	69.8635	11.6741
HGLibA_20903	HAX1	783.97	9127.68	11.6429
HGLibB_53404	UTY	15.9587	184.768	11.5779
HGLibA_62097	hsa-mir-550a-1	197.489	2285.09	11.5707
HGLibA_06175	C2orf72	1397.38	16151.2	11.5582
HGLibA_24943	KIF4A	33.9122	389.935	11.4984
HGLibB_41452	RNF130	176.543	2029.5	11.4958
HGLibB_45424	SLCO6A1	6.98192	80.1444	11.4789
HGLibA_34238	OR5AK2	23.938	274.21	11.455
HGLibA_19433	GMPS	109.716	1251.4	11.4058
HGLibA_44900	SLC30A10	120.687	1371.05	11.3603
HGLibB_13106	DHRS12	17.9535	203.205	11.3184
HGLibB_28934	METTL21A	41.8915	472.315	11.2747
HGLibA_50713	TNFAIP3	85.7779	966.207	11.2641
HGLibB_04072	BAG1	96.7495	1088.6	11.2517
HGLibA_30752	MYL12A	9.97417	112.058	11.2348
HGLibA_63471	hsa-mir-6823	24.9354	279.702	11.217
HGLibA_47539	STOML3	773.996	8665.12	11.1953
HGLibB_13570	DNAJC18	67.8244	758.814	11.1879
HGLibB_00127	ABCA9	28.9251	323.246	11.1753
HGLibB_39992	RAC1	84.7805	944.828	11.1444
HGLibB_55436	ZNF155	82.7856	922.57	11.1441
HGLibB_22342	HTR2B	216.44	2410.96	11.1392
HGLibB_36401	PHOSPHO2-KLHL23	118.693	1322.01	11.1381
HGLibA_21852	HNRNPUL2	65.8295	730.834	11.1019
HGLibB_08343	CD320	241.375	2665.99	11.045
HGLibB_27465	LRTOMT	277.282	3062.23	11.0437
HGLibB_02716	ARHGAP18	217.437	2400.48	11.0399
HGLibA_42981	SCN2A	67.8244	747.723	11.0244
HGLibA_50886	TNNT2	233.396	2570.4	11.0131
HGLibB_14127	DUSP16	137.644	1515.41	11.0097
HGLibA_53765	VPS33A	133.654	1468.45	10.987
HGLibA_27126	LPPR5	368.047	4039.23	10.9748
HGLibA_46922	SRA1	22.9406	250.54	10.9212
HGLibB_04060	BACE2	16.9561	184.768	10.8968
HGLibB_39979	RABL2B	172.553	1877.49	10.8807
HGLibA_54308	WIPF2	18.9509	205.951	10.8676
HGLibA_47333	STAM2	123.68	1343.74	10.8647
HGLibA_37388	PNMAL2	217.437	2361.37	10.86
HGLibA_44672	SLC25A21	161.582	1751.96	10.8426
HGLibB_12156	CYP46A1	14.9613	161.892	10.8207
HGLibB_52624	UBE4A	51.8657	558.216	10.7627
HGLibA_21843	HNRNPR	106.724	1147.8	10.7548
HGLibA_41762	ROPN1B	275.287	2956.29	10.7389
HGLibA_33793	OR2G2	64.8321	695.92	10.7342
HGLibA_47532	STOM	47.876	513.254	10.7205
HGLibA_03416	ATAD3C	214.445	2298.29	10.7174
HGLibA_11251	CRYBA1	3.98967	42.3672	10.6192
HGLibB_22149	HSD17B12	131.659	1396.58	10.6075
HGLibB_18581	GANAB	293.241	3106.79	10.5947
HGLibA_06467	C6orf201	32.9148	347.242	10.5497
HGLibA_44682	SLC25A24	184.522	1931.63	10.4683
HGLibB_28719	MED16	138.641	1448.33	10.4466
HGLibA_44233	SIRT7	74.8063	780.35	10.4316
HGLibA_10693	COPA	3.98967	41.5826	10.4226
HGLibA_61226	hsa-mir-4780	30.9199	321.284	10.3908
HGLibB_36580	PIK3C2G	121.685	1263.47	10.3831
HGLibA_13650	DNALI1	380.016	3943.48	10.3771
HGLibA_42824	SCAF11	118.693	1228.49	10.3502
HGLibB_32182	NNT	135.649	1403.59	10.3472
HGLibB_43901	SH3GLB1	4.98709	51.3898	10.3046
HGLibA_19585	GNRHR	29.9225	306.377	10.239
HGLibB_30839	MYOD1	0.997417	10.1995	10.2259
HGLibA_03383	ASTN2	36.9044	377.33	10.2245
HGLibB_20979	HDAC2	16.9561	172.999	10.2028
HGLibB_20365	GRXCR2	228.409	2324.12	10.1753
HGLibA_62476	hsa-mir-596	30.9199	310.581	10.0447
HGLibA_52198	TTLL2	394.977	3929.95	9.94981
HGLibA_42990	SCN3B	82.7856	822.237	9.93212
HGLibA_43788	SFXN3	136.646	1351.43	9.89003
HGLibA_36493	PI4K2A	55.8554	550.381	9.85368
HGLibB_32460	NPPC	19.9483	196.537	9.85227
HGLibA_61833	hsa-mir-545	183.525	1804.53	9.83261
HGLibA_50076	TMEM176B	10.9716	107.487	9.79685
HGLibA_57720	hsa-mir-1302-8	12.9664	126.709	9.7721
HGLibB_38636	PROP1	72.8115	711.219	9.76796
HGLibB_21466	HIST1H4D	123.68	1207.46	9.76283
HGLibB_06781	CA1	255.339	2480.35	9.71395
HGLibA_01230	AGPAT5	2.99225	29.0521	9.70912
HGLibA_26580	LIN7C	68.8218	666.498	9.68441
HGLibA_04060	BACE1	821.872	7950.57	9.67373
HGLibA_31474	NDUFA8	14.9613	143.578	9.59663
HGLibB_56194	ZNF566	37.9019	362.46	9.56312
HGLibB_25930	LAMC1	76.8011	732.795	9.54146
HGLibB_54953	ZCCHC17	48.8734	464.862	9.51154
HGLibB_56093	ZNF524	113.706	1080.25	9.50044
HGLibB_15924	FAF1	136.646	1289.33	9.43552
HGLibA_12324	DAPK2	204.471	1926.53	9.42204
HGLibB_09721	CISD2	70.8166	665.714	9.40053
HGLibB_03598	ATP1B3	9.97417	93.757	9.39997
HGLibB_33198	OCEL1	21.9432	206.132	9.39389
HGLibA_23156	IL37	1.99483	18.6764	9.36236
HGLibB_09327	CHAC1	11.969	111.802	9.34098
HGLibA_53405	USP6	56.8528	530.374	9.3289
HGLibA_60697	hsa-mir-4648	64.8321	601.399	9.27625
HGLibA_62677	hsa-mir-6131	32.9148	305.2	9.27245
HGLibA_01562	ALDH3A1	320.171	2968.45	9.27145
HGLibA_61254	hsa-mir-4787	245.365	2270.22	9.25242
HGLibB_43222	SEH1L	78.796	728.872	9.25012
HGLibA_14541	EFCAB4A	18.9509	173.784	9.1702
HGLibA_10466	COCH	300.223	2752.3	9.16752
HGLibA_63234	hsa-mir-6768	7.97934	72.9657	9.14433
HGLibA_12189	CYP4F22	120.687	1099.14	9.10733
HGLibB_49809	TMEM109	200.481	1820.53	9.08083
HGLibB_14951	ELOVL6	36.9044	333.838	9.046
HGLibB_41643	RNF6	71.814	649.094	9.03853
HGLibA_29747	MPP1	48.8734	440.932	9.02192
HGLibB_37416	POF1B	1.99483	17.9847	9.01561
HGLibA_37574	POLR2D	4.98709	44.9616	9.01561
HGLibA_50006	TMEM154	23.938	215.759	9.01322
HGLibA_42486	RWDD2B	19.9483	178.884	8.96734
HGLibA_63379	hsa-mir-6800	2.99225	26.6756	8.9149
HGLibA_55213	ZFP37	30.9199	275.387	8.90644
HGLibB_42278	RSPH3	7.97934	71.0042	8.89851
HGLibA_04268	BCCIP	220.429	1960.66	8.89473
HGLibB_46237	SP140L	19.9483	177.314	8.88868
HGLibB_07248	CARM1	547.582	4859.3	8.87411
HGLibA_55377	ZMAT5	170.558	1513.45	8.8735
HGLibB_55030	ZDHHC2	39.8967	353.835	8.86878
HGLibA_05509	C16orf96	499.706	4428.61	8.86243
HGLibA_59966	hsa-mir-4313	1.99483	17.653	8.84935
HGLibB_03771	ATP7B	16.9561	149.854	8.83778
HGLibA_09570	CHRNA3	10.9716	96.8404	8.82647
HGLibA_04986	BTRC	74.8063	659.829	8.82051
HGLibA_43791	SFXN4	50.8683	448.386	8.81464
HGLibB_19573	GOLGA4	56.8528	496.856	8.73934
HGLibA_18055	FRYL	152.605	1333.61	8.73895
HGLibA_29880	MROH8	85.7779	748.312	8.72384
HGLibB_42765	SC5D	23.938	208.207	8.69775
HGLibA_34247	OR5AR1	21.9432	190.652	8.68845
HGLibB_48999	TEX13A	84.7805	735.933	8.68046
HGLibB_52476	UBALD1	286.259	2479.26	8.66092
HGLibA_34443	OR6S1	100.739	872.256	8.65856
HGLibA_33780	OR2C3	198.486	1717.05	8.65072
HGLibA_04312	BCL2L12	155.597	1345.94	8.65017
HGLibA_33406	OPA3	212.45	1835.92	8.64165
HGLibA_51316	TRAPPC2L	481.753	4159.04	8.63315
HGLibB_34033	OR51A7	311.194	2685.09	8.62835
HGLibB_32944	NUDT7	77.7985	669.764	8.60896
HGLibB_51280	TRDMT1	126.672	1089.78	8.60315
HGLibA_55374	ZMAT4	223.421	1921.59	8.60074
HGLibA_11781	CUL4A	20.9458	180.06	8.59651
HGLibA_06113	C2orf16	83.7831	720.242	8.59651
HGLibB_30187	MSMP	298.228	2556.15	8.57114
HGLibA_47217	SSX5	75.8037	649.145	8.56349
HGLibB_37308	PNLIPRP1	45.8812	392.895	8.56332
HGLibA_22358	HTR1B	288.254	2465.14	8.55199
HGLibB_22193	HSF2	6.98192	59.4877	8.52025
HGLibB_03374	ASTL	62.8373	532.728	8.47789
HGLibB_25458	KRT37	47.876	405.234	8.46424
HGLibB_30853	MYOM3	78.796	663.36	8.4187
HGLibA_19950	GPR158	99.7417	839.105	8.41278
HGLibA_01777	AMER3	70.8166	594.709	8.39788
HGLibB_17742	FNIP1	30.9199	259.394	8.38922
HGLibA_44318	SLAMF7	306.207	2547.13	8.31832
HGLibA_07216	CARD10	126.672	1053.04	8.3131
HGLibB_15872	F9	216.44	1798.25	8.30833
HGLibA_60344	hsa-mir-4481	98.7443	818.055	8.28458
HGLibB_10678	COMTD1	49.8709	410.726	8.23579
HGLibA_01566	ALDH3A2	230.403	1893.87	8.21982
HGLibB_31553	NECAP2	222.424	1827.67	8.21706
HGLibB_12574	DDAH1	66.827	547.514	8.193
HGLibB_48548	TBL1X	46.8786	382.874	8.16734
HGLibB_53693	VPS28	252.347	2060.69	8.16612
HGLibA_19501	GNB5	15.9587	130.24	8.16107
HGLibB_43682	SFRP1	293.241	2388.65	8.14568
HGLibB_53873	WAC	121.685	988.959	8.12722
HGLibB_15789	EXTL2	58.8476	478.162	8.12542
HGLibB_14937	ELOVL2	13.9638	112.883	8.08392
HGLibA_10930	CPED1	107.721	866.014	8.03941
HGLibB_33720	OR2B11	27.9277	224.389	8.03465
HGLibA_54202	WDR86	9.97417	80.0269	8.02341
HGLibA_40511	RBM23	46.8786	375.028	7.99998
HGLibB_36782	PKLR	30.9199	246.987	7.98794
HGLibB_32479	NPS	20.9458	166.704	7.95884
HGLibA_13921	DPYD	130.662	1039.17	7.95315
HGLibA_62128	hsa-mir-552	95.7521	761.432	7.95212
HGLibA_59017	hsa-mir-33b	10.9716	87.0881	7.9376
HGLibA_10755	COQ4	156.595	1240.35	7.92075
HGLibB_05083	C10orf68	37.9019	299.741	7.90834
HGLibA_48768	TCF19	190.507	1503.25	7.8908
HGLibB_11168	CRK	0.997417	7.84577	7.86609
HGLibA_09568	CHRNA2	2.99225	23.5184	7.85976
HGLibA_30271	MSX1	86.7753	681.405	7.85252
HGLibA_23978	JPH1	223.421	1753.53	7.84853
HGLibB_44040	SHROOM3	108.718	853.228	7.84805
HGLibB_09922	CLEC12B	74.8063	586.214	7.83642
HGLibB_48025	SYT6	289.251	2266.67	7.83636
HGLibA_43114	SDCCAG3	12.9664	101.603	7.83583
HGLibB_06479	C6orf226	91.7624	718.781	7.83306
HGLibB_23324	INPP5F	79.7934	624.131	7.82184
HGLibB_18992	GGT6	5.9845	46.6823	7.80054
HGLibA_04003	B3GNT8	353.086	2750.77	7.79066
HGLibA_63202	hsa-mir-6760	34.9096	271.071	7.76495
HGLibB_47733	SUN2	429.887	3333.28	7.75384
HGLibA_45335	SLC6A6	270.3	2095.57	7.75276
HGLibA_00724	ADAL	243.37	1886.12	7.75003
HGLibA_43430	SEP11	205.468	1591.82	7.74727
HGLibB_07381	CBFA2T3	139.638	1080.36	7.73686
HGLibA_38910	PRSS21	11.969	92.5801	7.73499
HGLibA_24549	KEAP1	65.8295	507.436	7.70833
HGLibB_31292	NCOA1	41.8915	321.677	7.6788
HGLibB_18924	GFM2	400.962	3073.3	7.66482
HGLibA_42381	RTEL1	264.316	2024.6	7.65979
HGLibA_11309	CSB-PGBD3	629.37	4802.82	7.63114
HGLibB_04573	BLVRA	158.589	1209.06	7.62382
HGLibB_27896	MAGEB17	59.845	455.766	7.61577
HGLibA_46440	SPATA19	2.99225	22.7527	7.60388
HGLibA_16576	FAM3A	44.8838	341.291	7.60388
HGLibB_34097	OR52A5	455.82	3447.68	7.5637
HGLibA_53961	WASH1	5.9845	44.9616	7.51301
HGLibA_43940	SH3D19	164.574	1235.71	7.50854
HGLibA_06197	C2orf88	10.9716	82.3144	7.5025
HGLibA_58425	hsa-mir-300	78.796	590.787	7.49768
HGLibB_05484	C16orf86	215.442	1615.05	7.49645
HGLibB_29433	MMGT1	97.7469	732.403	7.49285
HGLibB_19114	GJA10	33.9122	253.026	7.46122
HGLibB_50684	TNFRSF11A	794.942	5925.84	7.45443
HGLibA_62314	hsa-mir-5695	254.341	1895.54	7.45273
HGLibA_31111	NAP1L1	38.8993	289.901	7.45261
HGLibA_63789	hsa-mir-7107	36.9044	274.21	7.43026
HGLibA_03829	ATXN1	22.9406	170.162	7.41753
HGLibA_16384	FAM196B	680.239	5041.08	7.41075
HGLibB_25002	KLC4	5.9845	44.2699	7.39742
HGLibB_02406	APEX1	5.9845	44.2699	7.39742
HGLibB_42172	RRAGA	189.509	1401.25	7.39412
HGLibA_04861	BSCL2	275.287	2034.34	7.38989
HGLibA_29858	MRI1	22.9406	169.469	7.38728
HGLibA_39783	RAB10	444.848	3283.06	7.38019
HGLibA_57876	hsa-mir-147b	75.8037	559.103	7.37566
HGLibA_35823	PDE7A	339.122	2498.88	7.36866
HGLibA_44933	SLC32A1	284.264	2090.81	7.35515
HGLibB_12587	DDC	38.8993	285.679	7.34408
HGLibB_20499	GTF2A2	29.9225	219.682	7.34168
HGLibA_01310	AHRR	561.546	4119.75	7.33645
HGLibB_02300	AP1S3	6.98192	51.1871	7.33138
HGLibA_01234	AGPAT9	22.9406	167.507	7.30178
HGLibA_64244	hsa-mir-891a	28.9251	210.96	7.29333
HGLibA_48727	TCEANC	328.15	2392.08	7.2896
HGLibA_06513	C6orf89	67.8244	494.284	7.2877
HGLibB_17297	FEZF2	104.729	762.228	7.27811
HGLibB_55775	ZNF343	28.9251	210.267	7.26935
HGLibA_50478	TMEM63B	112.708	817.922	7.25699
HGLibA_16218	FAM161B	84.7805	614.231	7.24496
HGLibA_17939	FOXP4	445.846	3225.29	7.2341
HGLibA_05528	C17orf107	85.7779	620.208	7.2304
HGLibB_37060	PLEKHG3	14.9613	107.879	7.21058
HGLibA_31375	NCS1	109.716	790.069	7.20105
HGLibA_50651	TMPRSS7	48.8734	351.098	7.18382
HGLibB_55216	ZFYVE21	17.9535	128.767	7.17227
HGLibA_25521	KRT7	86.7753	620.993	7.15633
HGLibA_58423	hsa-mir-29c	141.633	1013.28	7.15426
HGLibA_31021	NAB2	12.9664	92.6901	7.14847
HGLibB_45458	SLIT3	21.9432	156.851	7.14806
HGLibB_31462	NDUFB1	46.8786	334.622	7.13806
HGLibA_41527	RNF144A	41.8915	298.924	7.13566
HGLibB_37476	POLG2	88.7701	632.23	7.1221
HGLibA_61414	hsa-mir-5002	86.7753	617.854	7.12017
HGLibB_10622	COLEC10	125.675	893.933	7.11308
HGLibB_08758	CDK2AP2	208.46	1481.77	7.10816
HGLibA_52765	UBTD1	177.54	1261.23	7.1039
HGLibA_26492	LILRA2	51.8657	368.422	7.10338
HGLibB_32148	NMNAT3	136.646	970.156	7.09977
HGLibB_11824	CX3CR1	32.9148	233.412	7.0914
HGLibA_43457	SEP9	148.615	1050.72	7.07006
HGLibA_26561	LIN28B	245.365	1729.99	7.0507
HGLibB_42582	SAFB	21.9432	154.169	7.02585
HGLibA_19170	GJB5	634.357	4455.49	7.02363
HGLibA_03502	ATG7	89.7676	629.463	7.01214
HGLibB_17802	FOXC2	144.626	1009.21	6.97811
HGLibA_16705	FAM71F2	36.9044	257.341	6.97318
HGLibA_20994	HCST	188.512	1312.67	6.96335
HGLibA_59063	hsa-mir-3609	586.481	4071.28	6.94188
HGLibA_09549	CHRM2	113.706	788.203	6.93196
HGLibA_08252	CD164L2	28.9251	200.459	6.93029
HGLibA_41167	RHOA	53.8605	373.066	6.92653
HGLibA_37506	POLDIP3	95.7521	660.372	6.89669
HGLibA_47142	SSMEM1	149.613	1030.24	6.88603
HGLibA_07913	CCDC88C	88.7701	611.186	6.88504
HGLibB_11574	CTBP2	3.98967	27.4602	6.88283
HGLibB_11265	CRYGC	100.739	692.389	6.87309
HGLibA_33101	NUTM1	69.8192	478.668	6.85583
HGLibA_54285	WFS1	257.334	1760.5	6.84131
HGLibB_47909	SYNCRIP	77.7985	531.931	6.83728
HGLibA_49813	TMED5	263.318	1791.41	6.8032
HGLibB_09873	CLDN22	4.98709	33.8941	6.79638
HGLibB_55810	ZNF365	322.166	2188.58	6.79333
HGLibB_44464	SLC1A4	13.9638	94.7653	6.78648
HGLibA_57469	hsa-mir-1261	63.8347	431.517	6.75992
HGLibB_16009	FAM114A1	49.8709	336.866	6.75477
HGLibB_43237	SELENBP1	40.8941	276.046	6.75027
HGLibB_30041	MRPS28	33.9122	228.704	6.74401
HGLibB_03271	ASCL3	63.8347	429.948	6.73534
HGLibB_17498	FIGNL1	578.502	3895.06	6.73301
HGLibA_16290	FAM175B	272.295	1833.05	6.73187
HGLibA_47701	SUCLG2	17.9535	120.825	6.72987
HGLibB_14293	E2F4	162.579	1094.02	6.72916
HGLibA_21681	HMG20B	229.406	1542.48	6.72379
HGLibA_40076	RAD50	89.7676	602.948	6.71676
HGLibB_09343	CHAF1B	137.644	922.751	6.70392
HGLibB_19628	GOLPH3	47.876	320.822	6.7011
HGLibA_46453	SPATA22	26.9303	180.453	6.70074
HGLibB_07273	CASC5	162.579	1087.82	6.691
HGLibB_46076	SOCS4	122.682	820.377	6.687
HGLibA_06085	C2CD2	67.8244	453.093	6.68039
HGLibA_46736	SPNS2	139.638	931.743	6.67254
HGLibA_12919	DEGS1	399.964	2668.48	6.67179
HGLibA_36232	PGD	103.731	691.15	6.66289
HGLibB_07761	CCDC37	150.61	1002.99	6.65952
HGLibA_28652	MCTP1	38.8993	258.126	6.63575
HGLibB_03793	ATP9B	145.623	964.638	6.62422
HGLibB_13982	DSCC1	110.713	732.01	6.61177
HGLibA_43210	SEC16B	101.737	672.383	6.60906
HGLibB_54514	XPR1	18.9509	125.14	6.60337
HGLibB_04288	BCL11A	1.99483	13.1426	6.58833
HGLibB_17005	FBXO11	52.8631	347.96	6.58228
HGLibB_40714	RECK	20.9458	137.301	6.55507
HGLibB_03627	ATP2C2	39.8967	261.264	6.54852
HGLibA_41022	RGP1	13.9638	91.4032	6.54571
HGLibB_39569	PVRIG	51.8657	338.63	6.52898
HGLibA_22600	IFI27L1	152.605	994.059	6.51394
HGLibB_20803	HAO1	68.8218	447.994	6.50947
HGLibA_47654	STX6	75.8037	493.107	6.50505
HGLibA_41994	RPL7	22.9406	149.07	6.49807
HGLibB_39282	PTGES3	85.7779	557.256	6.4965
HGLibA_47590	STRIP2	152.605	986.333	6.46331
HGLibB_54168	WDYHV1	174.548	1125.12	6.44593
HGLibA_55661	ZNF248	475.768	3064.41	6.44097
HGLibA_17131	FBXO9	369.044	2376.48	6.43956
HGLibB_26036	LAYN	75.8037	488.007	6.43777
HGLibB_21735	HMX3	10.9716	70.5552	6.43071
HGLibB_28644	MDH1B	51.8657	333.053	6.42145
HGLibA_52581	UBE2D1	156.595	1005.04	6.41813
HGLibB_16674	FAM71E1	121.685	778.693	6.39926
HGLibB_14581	EFNB3	104.729	668.852	6.38651
HGLibA_28682	MDH1	13.9638	89.0495	6.37715
HGLibA_16481	FAM214B	9.97417	63.5507	6.37153
HGLibB_10197	CMTM1	72.8115	463.685	6.3683
HGLibB_23165	IL8	46.8786	297.747	6.35145
HGLibA_06874	CACNA1A	73.8089	468	6.3407
HGLibA_11087	CREB1	91.7624	581.372	6.33562
HGLibB_45102	SLC43A3	213.447	1351.62	6.33232
HGLibA_32148	NMD3	7.97934	50.4954	6.32826
HGLibA_27985	MAGEF1	412.931	2609.5	6.31947
HGLibB_44778	SLC28A1	21.9432	138.499	6.3117
HGLibB_45408	SLCO2A1	35.907	226.192	6.29937
HGLibA_02701	ARHGAP11A	65.8295	412.955	6.2731
HGLibB_37202	PLXDC1	15.9587	100.034	6.26829
HGLibB_20739	H2AFY2	20.9458	131.024	6.25541
HGLibB_54548	XYLB	79.7934	498.599	6.24862
HGLibB_27515	LSMD1	40.8941	255.38	6.24491
HGLibB_16992	FBXL6	89.7676	560.58	6.2448
HGLibA_10748	COQ2	3.98967	24.9018	6.24158
HGLibB_26621	LMAN1	88.7701	554.066	6.24158
HGLibA_36906	PLA2G4C	157.592	982.274	6.23302
HGLibB_07805	CCDC6	31.9174	198.523	6.2199
HGLibB_48760	TCL1B	512.672	3188.33	6.21903
HGLibB_36417	PHTF2	188.512	1170.61	6.20974
HGLibB_33175	OAZ3	21.9432	136.208	6.20728
HGLibB_01091	AES	86.7753	538.22	6.20245
HGLibB_34421	OR7C1	44.8838	278.133	6.19673
HGLibB_09994	CLEC6A	129.664	803.015	6.19303
HGLibB_45455	SLIT2	149.613	923.143	6.17022
HGLibB_26638	LMBRD1	5.9845	36.8751	6.16177
HGLibB_17048	FBXO32	2.99225	18.4376	6.16177
HGLibB_49142	TGDS	11.969	73.7143	6.15877
HGLibB_23598	IRX2	31.9174	196.448	6.15489
HGLibA_00824	ADAMTS20	7.97934	49.1119	6.15489
HGLibB_39122	PSMD4	107.721	662.968	6.15448
HGLibA_45296	SLC6A12	67.8244	415.826	6.13092
HGLibA_56978	ZRANB3	231.401	1415.57	6.11738
HGLibA_57381	hsa-mir-1246	99.7417	609.616	6.11195
HGLibB_44948	SLC35F1	37.9019	231.45	6.10657
HGLibB_18948	GFRA4	18.9509	115.725	6.10657
HGLibB_04528	BIRC8	26.9303	164.369	6.1035
HGLibA_60237	hsa-mir-4458	143.628	876.373	6.10168
HGLibB_51748	TSC2	332.14	2021.39	6.08597
HGLibB_18633	GAS8	35.907	218.505	6.08529
HGLibA_10585	COL4A6	132.656	806.938	6.08291
HGLibA_46011	SNTN	135.649	824.591	6.07887
HGLibB_26926	LOC643355	49.8709	302.93	6.0743
HGLibA_19518	GNG13	76.8011	466.431	6.07323
HGLibA_50105	TMEM183A	505.691	3070.22	6.07134
HGLibB_18795	GCNT7	29.9225	181.237	6.05689
HGLibA_54586	XRCC2	60.8425	367.574	6.04141
HGLibA_60613	hsa-mir-4538	11.969	72.1811	6.03067
HGLibA_51583	TRIM64C	17.9535	108.272	6.03067
HGLibA_08590	CDC5L	219.432	1317.47	6.00402
HGLibB_17084	FBXO45	57.8502	347.242	6.00244
HGLibA_39223	PSPC1	79.7934	478.624	5.9983
HGLibB_17968	FRG1	21.9432	131.417	5.98895
HGLibA_33829	OR2L8	164.574	985.327	5.98714
HGLibB_42520	S100A8	18.9509	113.371	5.98237
HGLibA_18870	GDF5	52.8631	314.223	5.94409
HGLibB_31729	NFATC1	126.672	752.029	5.93682
HGLibB_18528	GALNT2	121.685	720.242	5.91891
HGLibB_25111	KLHL2	16.9561	100.299	5.91522
HGLibA_34458	OR7A10	149.613	884.611	5.91268
HGLibA_23693	ISY1	60.8425	358.944	5.89957
HGLibB_17681	FMO2	0.997417	5.88433	5.89957
HGLibA_28539	MBTPS2	12.9664	76.4907	5.89913
HGLibA_30957	N4BP2L2	23.938	141.11	5.89482
HGLibB_46007	SNX21	1.99483	11.7592	5.89482
HGLibB_22635	IFNA14	280.274	1650.87	5.89019
HGLibA_33304	OGDHL	114.703	674.344	5.87905
HGLibB_03156	ART1	15.9587	93.757	5.87498
HGLibA_40788	REEP5	187.514	1100.48	5.86879
HGLibB_42685	SAR1A	23.938	140.419	5.86593
HGLibB_32042	NLN	19.9483	116.902	5.86023
HGLibB_30719	MYL3	15.9587	93.3647	5.8504
HGLibB_41094	RHCE	6.98192	40.8113	5.84529
HGLibB_19729	GPBP1	87.7727	511.544	5.82806
HGLibA_06731	C9orf41	102.734	598.335	5.82412
HGLibB_01572	ALDH4A1	180.533	1049.54	5.81357
HGLibB_25292	KMT2C	21.9432	127.101	5.7923
HGLibA_27994	MAGI1	92.7598	537.258	5.79192
HGLibA_58897	hsa-mir-3199-1	1009.39	5842.56	5.78823
HGLibB_43042	SDAD1	55.8554	323.032	5.78337
HGLibB_26027	LATS1	52.8631	305.603	5.78102
HGLibA_12309	DAO	45.8812	264.795	5.77131
HGLibB_25577	KRTAP10-5	80.7908	466.208	5.77055
HGLibB_21009	HDDC3	21.9432	126.584	5.76873
HGLibA_09882	CLDN22	2.99225	17.2607	5.76846
HGLibA_14419	ECSCR	209.458	1207.46	5.76472
HGLibA_20639	GUCA1C	51.8657	297.438	5.73478
HGLibA_22204	HSD3B1	65.8295	377.382	5.73271
HGLibA_45683	SMCR8	162.579	930.508	5.72342
HGLibB_23084	IL27RA	154.6	883.826	5.71687
HGLibA_24967	KIFAP3	543.592	3105.03	5.71206
HGLibA_51990	TSPYL6	250.352	1424.4	5.68959
HGLibB_24210	KCNIP4	72.8115	414.257	5.68944
HGLibA_07345	CAST	131.659	748.487	5.68504
HGLibA_26886	LOC100996485	117.695	668.46	5.67958
HGLibB_22884	IKBIP	6.98192	39.6211	5.67482
HGLibA_58825	hsa-mir-3182	157.592	893.241	5.66806
HGLibB_48253	TAOK3	42.8889	242.793	5.66096
HGLibA_02872	ARHGEF6	50.8683	287.94	5.6605
HGLibB_25584	KRTAP10-8	245.365	1385.51	5.64674
HGLibA_40025	RABIF	145.623	821.452	5.64095
HGLibA_29181	MGST3	192.502	1085.86	5.64078
HGLibB_50300	TMEM30A	80.7908	455.078	5.63279
HGLibB_17312	FGA	46.8786	263.618	5.62342
HGLibA_32004	NKAPL	17.9535	100.818	5.61551
HGLibA_14162	DUSP22	380.016	2133.81	5.61507
HGLibB_27753	LYZL6	77.7985	436.162	5.60631
HGLibB_14948	ELOVL5	60.8425	340.114	5.59008
HGLibB_50101	TMEM198	16.9561	94.7653	5.58886
HGLibB_25731	KRTAP4-5	27.9277	155.532	5.5691
HGLibA_13223	DIAPH3	140.636	782.223	5.56205
HGLibA_21067	HEATR1	86.7753	482.515	5.56051
HGLibA_48266	TAGAP	174.548	970.378	5.55937
HGLibA_55680	ZNF257	15.9587	88.7122	5.55887
HGLibB_51032	TP73	10.9716	60.8711	5.54807
HGLibA_19571	GNPNAT1	11.969	66.4049	5.54807
HGLibA_37027	PLCXD2	69.8192	386.67	5.53816
HGLibA_60858	hsa-mir-4687	296.233	1639.82	5.53557
HGLibA_32909	NUCB1	129.664	717.496	5.53349
HGLibA_24411	KCTD1	709.164	3912.77	5.51745
HGLibA_10963	CPNE4	336.13	1844.72	5.48811
HGLibB_04133	BAK1	37.9019	207.913	5.48556
HGLibB_37586	POLR3K	35.907	196.929	5.48441
HGLibA_31112	NAP1L1	48.8734	267.897	5.48145
HGLibB_54155	WDR92	54.8579	300.112	5.47072
HGLibB_41694	ROCK1	113.706	620.993	5.46141
HGLibA_37031	PLCZ1	43.8864	239.423	5.45552
HGLibB_50570	TMPRSS13	30.9199	168.684	5.45551
HGLibA_58446	hsa-mir-302c	51.8657	282.912	5.45471
HGLibA_47372	STARD7	156.595	853.826	5.45247
HGLibB_47959	SYNPO	270.3	1469.21	5.43547
HGLibA_29713	MPDZ	113.706	617.091	5.42709
HGLibB_31190	NBPF3	65.8295	356.59	5.41687
HGLibA_24884	KIF1A	367.05	1986.61	5.41238
HGLibA_26289	LEMD2	101.737	550.607	5.41209
HGLibA_41878	RPL15	66.827	361.597	5.41095
HGLibA_36757	PITPNM3	4.98709	26.977	5.40937
HGLibB_34622	OSBPL8	3.98967	21.5759	5.40793
HGLibA_00109	ABCA3	221.427	1194.13	5.39288
HGLibB_07578	CCDC127	48.8734	263.226	5.38586
HGLibA_24361	KCNN3	40.8941	219.966	5.37892
HGLibA_58949	hsa-mir-320d-2	108.718	584.296	5.37439
HGLibA_27872	MAFA	384.006	2063.31	5.37311
HGLibB_47799	SUSD5	50.8683	272.641	5.35974
HGLibB_17828	FOXD4L5	56.8528	304.613	5.35793
HGLibB_12308	DAPK1	51.8657	277.74	5.35499
HGLibB_20834	HAS1	85.7779	459.3	5.35453
HGLibB_11795	CUX2	24.9354	133.378	5.34894
HGLibB_49080	TFB1M	9.97417	53.3512	5.34894
HGLibA_40648	RBPJ	247.359	1320.84	5.33974
HGLibA_09551	CHRM2	86.7753	463.293	5.33899
HGLibA_42690	SAMD5	386.998	2064.19	5.33386
HGLibB_35544	PCGF1	8.97676	47.8592	5.33146
HGLibA_40330	RASGEF1A	253.344	1348.37	5.32228
HGLibA_19503	GNB5	2.99225	15.9095	5.3169
HGLibB_02700	ARHGAP11A	107.721	572.349	5.31325
HGLibA_48997	TENM2	148.615	789.626	5.31322
HGLibB_06886	CACNA1F	94.7546	503.306	5.31168
HGLibA_05304	C12orf77	174.548	926.978	5.31073
HGLibA_55160	ZFAND5	49.8709	264.402	5.30174
HGLibB_34866	P4HTM	35.907	190.222	5.29763
HGLibB_51665	TRPC3	76.8011	406.803	5.29684
HGLibA_56468	ZNF654	56.8528	300.885	5.29236
HGLibB_06772	C9orf91	112.708	595.886	5.28699
HGLibB_07462	CBY1	103.731	548.217	5.28497
HGLibB_49310	THOC3	50.8683	268.386	5.2761
HGLibA_43956	SH3GLB1	48.8734	256.906	5.25655
HGLibB_56289	ZNF598	65.8295	345.999	5.25598
HGLibB_32162	NMT1	104.729	550.347	5.25498
HGLibB_33549	OR13A1	94.7546	497.422	5.24958
HGLibA_00285	ABHD6	212.45	1114.1	5.24406
HGLibB_47423	STK31	20.9458	109.718	5.23818
HGLibB_36940	PLCB4	29.9225	156.523	5.23095
HGLibB_43443	SERINC5	190.507	995.628	5.22621
HGLibB_18816	GDAP1L1	90.765	473.492	5.21669
HGLibA_24182	KCNE1	492.724	2568.92	5.21372
HGLibB_21678	HMGCLL1	124.677	649.238	5.20735
HGLibB_10467	COG4	1.99483	10.3758	5.20131
HGLibB_15618	ETS1	53.8605	280.094	5.20036
HGLibA_48231	TAF3	158.589	824.149	5.19675
HGLibA_20484	GSTM5	68.8218	357.618	5.19629
HGLibB_18565	GALR2	92.7598	481.73	5.19331
HGLibB_56683	ZNF785	9.97417	51.7821	5.19162
HGLibA_63511	hsa-mir-6833	45.8812	236.942	5.16426
HGLibA_10846	COX6A2	13.9638	71.9386	5.15178
HGLibB_39670	QDPR	10.9716	56.4896	5.14871
HGLibB_34816	P2RX6	58.8476	302.847	5.14629
HGLibA_26710	LMO4	809.903	4165.83	5.14361
HGLibB_02626	ARAP2	23.938	122.786	5.12934
HGLibA_24140	KCNA6	102.734	526.451	5.12441
HGLibB_49377	TIAL1	60.8425	311.477	5.1194
HGLibB_46726	SPPL3	101.737	520.567	5.11681
HGLibA_22091	HRG	58.8476	300.607	5.10822
HGLibB_41442	RNF125	133.654	682.531	5.1067
HGLibA_28301	MAPKAPK2	549.577	2801.85	5.0982
HGLibB_02883	ARID1B	192.502	980.479	5.09336
HGLibA_02938	ARL14EP	528.631	2689.53	5.08773
HGLibA_42874	SCARF1	108.718	551.95	5.07687
HGLibB_12032	CYLC2	31.9174	161.956	5.07425
HGLibB_18508	GALNT11	117.695	597.168	5.07385
HGLibA_44753	SLC25A46	39.8967	202.421	5.07363
HGLibA_28712	ME2	345.106	1748.66	5.06701
HGLibB_03396	ASZ1	97.7469	495.27	5.06686
HGLibA_43949	SH3GL2	49.8709	252.634	5.06576
HGLibA_38695	PROSER1	89.7676	454.662	5.06489
HGLibB_52603	UBE2V2	148.615	752.092	5.06067
HGLibB_44655	SLC25A32	98.7443	499.42	5.05771
HGLibB_25133	KLHL26	82.7856	418.572	5.05609
HGLibB_53880	WARS2	150.61	759.863	5.04524
HGLibA_24224	KCNH6	153.602	774.723	5.0437
HGLibB_17325	FGD3	27.9277	140.832	5.04272
HGLibA_49252	TGM1	1037.31	5225.28	5.03732
HGLibA_54921	ZBTB7C	567.53	2855.99	5.0323
HGLibA_24487	KDM1A	163.576	822.536	5.02845
HGLibB_55087	ZFAND3	40.8941	205.559	5.02662
HGLibB_02536	APOL5	85.7779	430.733	5.02149
HGLibA_32317	NOP58	45.8812	230.342	5.0204
HGLibA_24257	KCNJ13	730.109	3664.43	5.01902
HGLibA_37425	PNPLA8	377.024	1891.79	5.0177
HGLibA_32942	NUDT13	11.969	60.0201	5.01463
HGLibB_19461	GNB1L	134.651	675.129	5.0139
HGLibA_06396	C5orf48	41.8915	209.874	5.00995
HGLibB_31388	NDST3	8.97676	44.9616	5.00867
HGLibB_26713	LOC100127983	45.8812	229.489	5.00181
HGLibA_15294	EPHA3	57.8502	289.117	4.99768
HGLibB_52039	TTC30A	290.248	1449.22	4.99303
HGLibA_37946	PPIL3	134.651	671.598	4.98768
HGLibB_47863	SYCE3	52.8631	263.662	4.98763
HGLibB_11286	CRYZL1	81.7882	407.764	4.98561
HGLibA_20254	GRHL3	90.765	451.524	4.97465
HGLibB_10937	CPN1	227.411	1130.77	4.97234
HGLibA_41637	RNF219	96.7495	479.377	4.95482
HGLibB_45984	SNX14	6.98192	34.5859	4.95363
HGLibB_16013	FAM115A	29.9225	147.893	4.94252
HGLibA_24444	KCTD2	292.243	1444.01	4.94114
HGLibA_06541	C7orf41	149.613	739.072	4.9399
HGLibB_36584	PIK3C3	378.021	1866.25	4.93691
HGLibA_10165	CLUL1	409.938	2021.86	4.93209
HGLibB_11747	CTXN2	303.215	1495.21	4.9312
HGLibA_63677	hsa-mir-6873	35.907	176.922	4.92723
HGLibA_03586	ATP1A3	114.703	564.896	4.92485
HGLibB_41091	RHBDL3	17.9535	88.2649	4.9163
HGLibB_04442	BEX2	106.724	524.098	4.91079
HGLibA_27795	LYZL6	242.372	1189.81	4.90902
HGLibA_52415	TXNDC16	60.8425	298.532	4.90663
HGLibA_00790	ADAMTS1	303.215	1487.56	4.90595
HGLibB_23915	JKAMP	43.8864	215.124	4.90184
HGLibB_08015	CCL3L1	533.618	2611.7	4.89432
HGLibB_55354	ZMYND15	154.6	755.548	4.88712
HGLibA_37454	PODN	147.618	721.026	4.88441
HGLibB_24620	KIAA0825	128.667	627.891	4.87998
HGLibB_33402	OPRK1	241.375	1177.41	4.87794
HGLibB_49438	TIMM13	147.618	719.457	4.87379
HGLibA_05559	C17orf64	90.765	441.717	4.8666
HGLibA_07486	CCAR1	34.9096	169.861	4.86574
HGLibB_35742	PDE4B	79.7934	387.488	4.85615
HGLibB_03081	ARPC3	3.98967	19.3681	4.85456
HGLibA_54326	WISP3	271.297	1316.91	4.85413
HGLibB_02334	AP3S1	91.7624	443.724	4.83557
HGLibA_42819	SC5D	195.494	944.899	4.83339
HGLibB_12133	CYP2U1	82.7856	400.134	4.83338
HGLibB_44942	SLC35E3	20.9458	101.214	4.83221
HGLibA_25644	KRTAP13-2	168.564	814.391	4.83136
HGLibB_34823	P2RY10	384.006	1854.35	4.82896
HGLibA_40713	RCOR2	40.8941	197.139	4.82073
HGLibB_55343	ZMYND10	24.9354	120.04	4.81405
HGLibB_28355	MASP2	160.584	771.632	4.80515
HGLibA_55803	ZNF324B	102.734	493.499	4.80366
HGLibA_44410	SLC15A3	626.378	3008.63	4.80322
HGLibA_62607	hsa-mir-6087	510.678	2451.47	4.80043
HGLibA_10340	CNOT4	143.628	688.95	4.79677
HGLibA_31671	NELFA	103.731	496.637	4.78772
HGLibB_31787	NFKBIE	43.8864	210.051	4.78624
HGLibA_48190	TADA2B	282.269	1348.85	4.77859
HGLibB_25572	KRTAP10-4	86.7753	414.257	4.7739
HGLibB_21366	HIST1H2AH	138.641	661.476	4.77114
HGLibA_12242	CYTH3	134.651	642.271	4.76988
HGLibB_49278	THEGL	184.522	878.726	4.76217
HGLibB_49962	TMEM160	42.8889	204.189	4.76088
HGLibA_59117	hsa-mir-3621	82.7856	393.92	4.75832
HGLibB_21753	HNF4G	289.251	1376.15	4.75763
HGLibA_40553	RBM43	198.486	943.816	4.75507
HGLibA_34205	OR52R1	48.8734	232.235	4.75176
HGLibA_61398	hsa-mir-4999	3.98967	18.9549	4.75101
HGLibB_11469	CSTB	203.473	966.518	4.7501
HGLibA_61218	hsa-mir-4778	61.8399	293.464	4.74555
HGLibB_08471	CD9	201.478	954.83	4.73912
HGLibA_25710	KRTAP21-2	26.9303	127.494	4.73422
HGLibA_31128	NAPB	1.99483	9.41493	4.71965
HGLibB_24419	KCTD3	1.99483	9.41493	4.71965
HGLibB_13667	DNM1L	3.98967	18.8299	4.71965
HGLibA_51896	TSPAN11	9.97417	47.0746	4.71965
HGLibB_06867	CACHD1	2.99225	14.1224	4.71965
HGLibB_12959	DEPDC1B	346.104	1633.49	4.71965
HGLibB_19845	GPR123	38.8993	183.565	4.71897
HGLibB_36475	PICALM	46.8786	220.858	4.71128
HGLibA_55924	ZNF404	294.238	1386.07	4.71071
HGLibB_09642	CHST9	298.228	1404.27	4.70872
HGLibB_11253	CRYBB2	64.8321	305.202	4.70758
HGLibB_13980	DSCAML1	60.8425	285.978	4.70031
HGLibB_02194	ANO9	121.685	571.564	4.69709
HGLibB_32295	NOTCH1	210.455	988.175	4.69542
HGLibB_02557	APP	16.9561	79.5475	4.69138
HGLibA_12441	DCAF4L1	83.7831	392.681	4.68688
HGLibB_53108	USH1C	19.9483	93.3818	4.68118
HGLibA_39007	PSAT1	351.091	1642.8	4.67912
HGLibB_07368	CATSPERG	116.698	545.281	4.67259
HGLibA_38077	PPP1R21	520.652	2430.62	4.66842
HGLibA_22914	IKBIP	14.9613	69.8274	4.66721
HGLibB_01001	ADNP2	58.8476	274.602	4.66632
HGLibA_52967	ULBP3	235.39	1098.26	4.66568
HGLibB_33170	OAZ1	93.7572	437.402	4.66526
HGLibA_20577	GTF3A	32.9148	153.385	4.66006
HGLibA_24814	KIAA1737	157.592	734.271	4.65932
HGLibB_30152	MSH3	12.9664	60.4124	4.65914
HGLibA_06353	C5AR1	502.698	2337.45	4.64981
HGLibA_27549	LSM6	15.9587	74.1425	4.64591
HGLibA_42015	RPLP2	193.499	897.856	4.64011
HGLibB_54051	WDR52	220.429	1022.56	4.63896
HGLibB_01990	ANKRD10	92.7598	429.619	4.63152
HGLibB_23010	IL1B	201.478	932.862	4.63009
HGLibB_18472	GAL3ST1	57.8502	267.695	4.62738
HGLibA_43207	SEC16A	320.171	1481.23	4.62637
HGLibB_19815	GPR107	87.7727	404.431	4.6077
HGLibB_12251	DAB1	41.8915	193.006	4.60728
HGLibA_17574	FKBP3	256.336	1176.08	4.58804
HGLibA_07177	CAPN8	51.8657	237.951	4.58783
HGLibB_00116	ABCA5	12.9664	59.4877	4.58783
HGLibB_50011	TMEM176A	49.8709	228.704	4.58593
HGLibA_00796	ADAMTS12	152.605	696.559	4.56446
HGLibA_36470	PHYHD1	180.533	823.706	4.56264
HGLibB_53844	VWA5B2	55.8554	254.552	4.55734
HGLibB_34769	OXCT2	67.8244	308.731	4.55192
HGLibA_39429	PTPN1	508.683	2315.09	4.55115
HGLibB_40448	RBM18	230.403	1047.51	4.54644
HGLibA_31995	NKAIN3	149.613	679.736	4.54331
HGLibB_37468	POLE3	56.8528	258.011	4.53822
HGLibA_23547	IQSEC3	129.664	587.826	4.53345
HGLibA_39187	PSMD9	86.7753	393.36	4.53308
HGLibA_56948	ZNRF4	326.155	1478.2	4.53219
HGLibB_08672	CDH4	22.9406	103.956	4.53155
HGLibA_39957	RAB4B	122.682	555.159	4.52518
HGLibA_13162	DHTKD1	331.143	1498.4	4.52493
HGLibB_27644	LY86	356.078	1610.74	4.52355
HGLibA_62177	hsa-mir-5584	19.9483	90.2264	4.523
HGLibA_46276	SOX8	7.97934	36.0905	4.523
HGLibA_27080	LPCAT4	268.305	1212.56	4.51934
HGLibB_17743	FNIP1	40.8941	184.376	4.50861
HGLibB_51250	TRAPPC2	3.98967	17.9847	4.50781
HGLibB_42489	S100A13	19.9483	89.8341	4.50333
HGLibA_61518	hsa-mir-5090	112.708	507.229	4.50038
HGLibB_19617	GOLGA8O	99.7417	447.994	4.49154
HGLibB_49398	TIFA	37.9019	170.162	4.48955
HGLibA_62547	hsa-mir-6074	18.9509	85.0812	4.48955
HGLibB_50326	TMEM39B	25.9328	116.209	4.48113
HGLibB_53408	UVRAG	75.8037	339.633	4.48043
HGLibB_02282	AP1G1	20.9458	93.7741	4.477
HGLibB_04923	BTBD9	7.97934	35.6983	4.47384
HGLibB_44848	SLC30A10	288.254	1286.05	4.46151
HGLibB_10023	CLIC5	56.8528	253.644	4.46142
HGLibB_55619	ZNF26	56.8528	253.553	4.45982
HGLibB_32068	NLRP14	5.9845	26.6756	4.45745
HGLibA_32098	NLRP1	42.8889	191.045	4.4544
HGLibA_31432	NDST3	44.8838	199.906	4.45387
HGLibA_23665	ISL1	140.636	625.013	4.44419
HGLibB_28555	MCIDAS	12.9664	57.4125	4.42778
HGLibA_54491	XBP1	15.9587	70.6119	4.42467
HGLibB_15873	F9	91.7624	405.947	4.42389
HGLibA_15903	FAAH2	112.708	498.599	4.4238
HGLibB_25368	KREMEN2	74.8063	330.321	4.41568
HGLibA_61918	hsa-mir-548ar	84.7805	373.851	4.40964
HGLibB_55501	ZNF20	156.595	690.428	4.40902
HGLibA_44547	SLC22A13	274.29	1207.74	4.40314
HGLibA_53037	UNC93B1	282.269	1242.44	4.40162
HGLibB_41983	RPP30	171.556	753.979	4.39495
HGLibA_29237	MID2	169.561	744.564	4.39113
HGLibA_50228	TMEM218	247.359	1083.93	4.38199
HGLibB_16317	FAM186B	26.9303	117.687	4.37005
HGLibA_16413	FAM200B	170.558	744.98	4.36789
HGLibB_45103	SLC44A1	38.8993	169.861	4.36669
HGLibA_06863	CABS1	23.938	104.474	4.36435
HGLibA_50103	TMEM182	145.623	635.115	4.36137
HGLibA_07514	CCDC103	104.729	456.291	4.35688
HGLibA_59964	hsa-mir-4312	121.685	530.144	4.35669
HGLibA_58253	hsa-mir-215	6.98192	30.4147	4.35621
HGLibA_58520	hsa-mir-3118-5	31.9174	139.035	4.3561
HGLibB_40382	RBBP6	131.659	572.05	4.34494
HGLibA_38507	PRKACB	172.553	748.487	4.33772
HGLibB_07125	CANX	209.458	908.54	4.33759
HGLibA_24573	KHDRBS3	265.313	1150.19	4.33522
HGLibB_08813	CDKN1A	88.7701	384.835	4.33519
HGLibA_07901	CCDC86	83.7831	363.152	4.33443
HGLibA_62265	hsa-mir-5687	43.8864	190.097	4.33157
HGLibB_50260	TMEM252	0.997417	4.31517	4.32635
HGLibA_52763	UBR7	6.98192	30.2062	4.32635
HGLibB_55120	ZFP112	8.97676	38.8366	4.32635
HGLibA_04579	BLVRB	13.9638	60.4124	4.32635
HGLibA_40519	RBM25	12.9664	56.0973	4.32635
HGLibB_15817	EZR	58.8476	254.502	4.32477
HGLibB_24081	KBTBD7	142.631	616.285	4.32085
HGLibA_16037	FAM115A	108.718	469.463	4.31816
HGLibA_56874	ZNF853	229.406	990.136	4.31609
HGLibA_40925	RFNG	130.662	563.719	4.31434
HGLibB_41641	RNF6	28.9251	124.509	4.30454
HGLibA_57928	hsa-mir-154	13.9638	60.0827	4.30273
HGLibA_38735	PRPF40A	61.8399	265.972	4.30097
HGLibB_18082	FSTL4	236.388	1016.58	4.30045
HGLibA_52070	TTC21A	429.887	1848.67	4.30036
HGLibB_28086	MAP1LC3B2	204.471	879.119	4.29949
HGLibB_55141	ZFP36L1	45.8812	197.139	4.29674
HGLibA_58879	hsa-mir-3195	11.969	51.3898	4.29357
HGLibB_54298	WNT3	103.731	445.155	4.29142
HGLibB_29233	MINA	111.711	479.377	4.29123
HGLibB_12003	CYBA	102.734	440.839	4.29108
HGLibA_02636	ARCN1	83.7831	359.304	4.28851
HGLibB_45447	SLFNL1	21.9432	94.0736	4.28714
HGLibA_59634	hsa-mir-3944	233.396	1000.34	4.28601
HGLibA_00737	ADAM15	44.8838	192.297	4.28434
HGLibA_60736	hsa-mir-4657	120.687	517.036	4.28409
HGLibA_41828	RPF1	51.8657	222.035	4.28097
HGLibB_47481	STOML2	25.9328	111.018	4.28097
HGLibA_00572	ACSM2A	120.687	516.644	4.28084
HGLibA_43923	SH3BGRL3	154.6	661.282	4.27738
HGLibA_26731	LMX1A	5.9845	25.5935	4.27664
HGLibA_27765	LYSMD1	148.615	634.723	4.27092
HGLibB_21584	HLA-DOB	189.509	807.624	4.26166
HGLibB_48973	TESK2	262.321	1116.92	4.25783
HGLibA_13101	DHDH	146.62	623.347	4.25143
HGLibB_09377	CHD1L	137.644	584.902	4.2494
HGLibA_61372	hsa-mir-493	117.695	500.047	4.24866
HGLibA_30417	MTMR12	355.081	1506.77	4.24346
HGLibB_51962	TSTA3	38.8993	164.761	4.23559
HGLibA_06422	C5orf64	20.9458	88.6572	4.2327
HGLibA_19913	GPR142	5.9845	25.3036	4.22818
HGLibB_50169	TMEM218	27.9277	118.079	4.22802
HGLibB_23033	IL1RL2	78.796	333.053	4.22678
HGLibB_02683	ARG1	52.8631	223.419	4.22636
HGLibB_47757	SUPT3H	7.97934	33.7179	4.22565
HGLibB_15931	FAH	22.9406	96.9333	4.2254
HGLibB_31702	NEUROG1	88.7701	374.243	4.21587
HGLibA_21250	HGSNAT	28.9251	121.742	4.20888
HGLibA_10048	CLIP3	392.982	1651.53	4.20257
HGLibA_52568	UBC	373.034	1566.47	4.19926
HGLibB_23559	IRF5	48.8734	205.167	4.19792
HGLibA_40567	RBM47	110.713	464.47	4.19525
HGLibA_14113	DUS1L	74.8063	313.439	4.19
HGLibA_48136	TAAR8	265.313	1109.37	4.18137
HGLibB_07831	CCDC67	9.97417	41.6963	4.18043
HGLibB_38872	PRSS27	42.8889	179.276	4.18
HGLibA_55104	ZDHHC22	149.613	624.523	4.17427
HGLibA_32701	NRK	82.7856	345.474	4.17311
HGLibA_19592	GOLGA1	58.8476	245.573	4.17303
HGLibA_30740	MYH8	148.615	620.171	4.173
HGLibB_15036	EML2	351.091	1464.41	4.17104
HGLibA_32573	NR1D1	17.9535	74.8343	4.16822
HGLibA_28187	MAP3K4	691.21	2879.69	4.16615
HGLibA_60194	hsa-mir-4447	26.9303	112.195	4.16611
HGLibB_39060	PSMB4	11.969	49.8036	4.16105
HGLibB_00988	ADK	1.99483	8.30061	4.16105
HGLibA_07044	CALN1	5.9845	24.9018	4.16105
HGLibB_33322	OLIG1	5.9845	24.9018	4.16105
HGLibA_49409	THSD7B	129.664	539.54	4.16105
HGLibB_09336	CHADL	304.212	1265.21	4.15896
HGLibB_23684	ITGA10	151.607	630.057	4.15585
HGLibB_04447	BEX5	99.7417	414.183	4.15255
HGLibA_16724	FAM76B	61.8399	256.487	4.1476
HGLibA_34191	OR52M1	231.401	958.265	4.14115
HGLibB_54954	ZCCHC17	92.7598	383.266	4.13181
HGLibA_25939	LALBA	9.97417	41.1903	4.1297
HGLibA_54385	WNT7B	20.9458	86.3035	4.12033
HGLibA_05230	C12orf29	228.409	940.044	4.11562
HGLibA_39449	PTPN2	66.827	274.994	4.11502
HGLibA_42445	RUNDC1	12.9664	53.3512	4.11457
HGLibB_42072	RPS27A	121.685	500.56	4.11358
HGLibB_35295	PBX1	62.8373	258.126	4.10785
HGLibA_06577	C7orf66	57.8502	237.403	4.10376
HGLibB_28160	MAP3K8	43.8864	179.668	4.09394
HGLibA_40034	RABL3	229.406	937.962	4.08866
HGLibB_01992	ANKRD11	50.8683	207.852	4.08609
HGLibB_52247	TUBGCP3	65.8295	267.933	4.0701
HGLibA_50703	TNF	72.8115	296.055	4.06605
HGLibA_33925	OR4A16	2.99225	12.1609	4.06415
HGLibA_58870	hsa-mir-3193	12.9664	52.5705	4.05436
HGLibA_11635	CTLA4	23.938	97.0298	4.05338
HGLibA_12849	DEFB112	190.507	772.14	4.05308
HGLibB_36469	PIAS4	106.724	432.009	4.04792
HGLibA_57748	hsa-mir-130a	36.9044	149.365	4.04736
HGLibB_50759	TNFSF18	29.9225	121.051	4.04547
HGLibA_10058	CLK2	53.8605	217.891	4.04547
HGLibA_09912	CLDN9	80.7908	326.293	4.03874
HGLibB_30585	MXRA8	400.962	1618.97	4.03773
HGLibA_03919	AXDND1	290.248	1171.77	4.03712
HGLibA_33421	OPN1LW	476.765	1923.69	4.03488
HGLibB_45558	SMARCAD1	27.9277	112.587	4.03137
HGLibB_53630	VMP1	48.8734	196.929	4.02936
HGLibA_22428	HUS1B	299.225	1203.54	4.02219
HGLibA_12842	DEFB108B	83.7831	336.976	4.02201
HGLibA_10507	COL12A1	373.034	1499.86	4.0207
HGLibA_30153	MS4A5	247.359	993.692	4.0172
HGLibB_05085	C10orf68	36.9044	148.213	4.01613
HGLibA_11222	CRTAM	418.915	1681.56	4.01407
HGLibB_32888	NUDT1	48.8734	196.144	4.01331
HGLibB_01328	AIF1	35.907	143.97	4.00952
HGLibB_44099	SIGLEC9	36.9044	147.792	4.00473
HGLibA_24655	KIAA0825	23.938	95.8132	4.00255
HGLibA_60290	hsa-mir-4471	42.8889	171.546	3.99977
HGLibA_45346	SLC7A1	23.938	95.7184	3.99859
HGLibB_01823	AMPD2	66.827	267.149	3.99762
HGLibB_31440	NDUFAF1	30.9199	123.571	3.99648
HGLibA_36080	PEX10	92.7598	370.32	3.99225
HGLibB_07664	CCDC160	54.8579	218.897	3.99025
HGLibB_54926	ZC3HAV1L	34.9096	139.262	3.98923
HGLibA_31524	NDUFB6	556.559	2218.73	3.98652
HGLibB_39157	PSMG1	52.8631	210.735	3.98642
HGLibA_56479	ZNF662	124.677	495.853	3.97709
HGLibB_06292	C4orf17	4.98709	19.8324	3.97675
HGLibB_11874	CXCR3	215.442	856.758	3.97674
HGLibA_37604	POLR2L	135.649	539.397	3.97642
HGLibB_55842	ZNF394	199.483	792.815	3.97434
HGLibB_09944	CLEC19A	51.8657	205.951	3.97086
HGLibB_38875	PRSS3	61.8399	245.336	3.96727
HGLibB_39126	PSMD5	45.8812	182.015	3.96708
HGLibA_57839	hsa-mir-144	82.7856	328.346	3.96621
HGLibA_58736	hsa-mir-3164	252.347	997.198	3.9517
HGLibA_16160	FAM150B	22.9406	90.615	3.94998
HGLibA_40669	RCAN1	48.8734	193.006	3.9491
HGLibB_55302	ZMAT2	51.8657	204.775	3.94817
HGLibB_25050	KLF8	29.9225	118.079	3.94615
HGLibB_19236	GLIPR1L1	182.527	719.85	3.94379
HGLibA_55873	ZNF362	128.667	507.229	3.94219
HGLibA_07894	CCDC85B	101.737	400.504	3.93668
HGLibA_57420	hsa-mir-1255a	0.997417	3.92289	3.93304
HGLibA_38024	PPP1R12B	1.99483	7.84577	3.93304
HGLibA_53738	VPS13C	75.8037	298.139	3.93304
HGLibB_06006	C20orf201	35.907	141.11	3.92988
HGLibA_63976	hsa-mir-7847	40.8941	160.054	3.91386
HGLibB_54895	ZC3H13	13.9638	54.6457	3.91337
HGLibB_15938	FAHD2B	13.9638	54.6457	3.91337
HGLibB_15151	ENPP3	152.605	597.063	3.91248
HGLibA_45469	SLCO4A1	49.8709	194.967	3.90945
HGLibB_12968	DEPDC7	40.8941	159.787	3.90733
HGLibB_39864	RAB3D	73.8089	288.332	3.90647
HGLibA_62333	hsa-mir-570	114.703	447.994	3.90568
HGLibB_37068	PLEKHG5	452.827	1766.48	3.90099
HGLibA_27128	LPXN	20.9458	81.596	3.89559
HGLibB_24166	KCNG2	80.7908	314.483	3.89256
HGLibB_01312	AHSA1	76.8011	298.924	3.89218
HGLibB_33755	OR2G6	576.507	2242.87	3.89045
HGLibA_33238	OC90	18.9509	73.6782	3.88784
HGLibB_17105	FBXO8	4.98709	19.3681	3.88365
HGLibB_55502	ZNF200	153.602	595.961	3.8799
HGLibA_60702	hsa-mir-4650-1	207.463	803.084	3.87098
HGLibB_24361	KCNT2	67.8244	262.255	3.86668
HGLibA_24806	KIAA1704	96.7495	373.851	3.86411
HGLibA_00751	ADAM20	110.713	427.668	3.86285
HGLibB_31673	NEU3	71.814	276.956	3.85657
HGLibB_14887	ELFN2	86.7753	334.622	3.85619
HGLibB_29457	MMP16	183.525	707.689	3.85609
HGLibB_45453	SLIT1	50.8683	196.144	3.85593
HGLibA_09855	CLDN12	224.419	864.35	3.8515
HGLibA_36112	PEX26	535.613	2058.27	3.84282
HGLibA_62216	hsa-mir-563	185.52	712.861	3.84251
HGLibA_13929	DPYSL3	71.814	275.779	3.84018
HGLibA_53795	VPS45	19.9483	76.5513	3.83748
HGLibB_46357	SPANXN5	44.8838	172.238	3.83741
HGLibB_18069	FSIP1	14.9613	57.4125	3.83741
HGLibA_12325	DAPK2	14.9613	57.4125	3.83741
HGLibA_25186	KLHL32	154.6	593.07	3.83617
HGLibB_55274	ZIM3	3.98967	15.2993	3.83472
HGLibB_28043	MANBA	72.8115	278.917	3.83068
HGLibA_64068	hsa-mir-8057	110.713	424.064	3.83029
HGLibA_46827	SPRR3	27.9277	106.702	3.82067
HGLibB_45543	SMAP2	135.649	517.429	3.81447
HGLibA_54054	WDR26	13.9638	53.2622	3.8143
HGLibA_57849	hsa-mir-1468	22.9406	87.4803	3.81334
HGLibA_34584	OR9Q1	111.711	425.54	3.8093
HGLibA_48450	TAX1BP1	74.8063	284.801	3.80719
HGLibA_51368	TRERF1	92.7598	352.967	3.80517
HGLibB_43459	SERPINA11	92.7598	352.906	3.80452
HGLibA_17491	FHOD1	212.45	807.237	3.79966
HGLibB_17512	FIP1L1	47.876	181.889	3.79917
HGLibA_33207	OASL	68.8218	261.264	3.79624
HGLibB_15796	EYA1	55.8554	211.836	3.79258
HGLibA_04487	BHMT2	23.938	90.615	3.7854
HGLibB_23312	INPP5A	17.9535	67.7883	3.77577
HGLibB_32949	NUDT9	9.97417	37.6597	3.77572
HGLibA_55643	ZNF233	18.9509	71.3965	3.76744
HGLibB_36451	PI4KA	99.7417	375.603	3.76575
HGLibB_04093	BAGE2	332.14	1249.93	3.76327
HGLibA_27141	LRCH2	124.677	468.785	3.75999
HGLibB_45911	SNRPB	148.615	558.619	3.75883
HGLibA_31258	NCAM2	74.8063	280.879	3.75475
HGLibB_20207	GREB1	36.9044	138.343	3.74869
HGLibB_33750	OR2G2	172.553	646.816	3.7485
HGLibA_22726	IFNL3	200.481	750.84	3.7452
HGLibA_33438	OPN4	48.8734	183.004	3.74444
HGLibA_64374	hsa-mir-98	11.969	44.7209	3.73639
HGLibA_59894	hsa-mir-4296	3.98967	14.907	3.73639
HGLibB_42170	RRAGA	71.814	268.325	3.73639
HGLibA_10805	COX11	49.8709	186.337	3.73639
HGLibA_39302	PTF1A	56.8528	212.357	3.73521
HGLibA_54394	WNT9A	93.7572	349.921	3.73221
HGLibA_55778	ZNF304	125.675	468.785	3.73015
HGLibA_03359	ASPM	100.739	375.627	3.72871
HGLibB_06558	C7orf60	137.644	513.013	3.72711
HGLibA_00114	ABCA4	165.571	616.678	3.72454
HGLibA_63709	hsa-mir-6881	18.9509	70.5552	3.72305
HGLibA_49013	TERF1	56.8528	211.444	3.71914
HGLibB_40998	RGS1	114.703	426.505	3.71834
HGLibA_04415	BEND7	194.496	722.596	3.71521
HGLibA_43750	SFT2D1	50.8683	188.937	3.71425
HGLibB_09708	CIR1	242.372	899.463	3.71108
HGLibA_49095	TEX30	32.9148	122.002	3.7066
HGLibA_37056	PLEK	153.602	569.211	3.70574
HGLibA_10205	CMSS1	125.675	465.131	3.70108
HGLibB_14916	ELMOD1	121.685	450.347	3.70093
HGLibA_24616	KIAA0317	43.8864	162.407	3.70064
HGLibA_16459	FAM211A	126.672	468.393	3.69768
HGLibA_43120	SDE2	261.323	965.949	3.69637
HGLibA_25839	KRTAP9-4	32.9148	121.609	3.69468
HGLibB_05299	C12orf77	198.486	733.187	3.6939
HGLibA_59584	hsa-mir-3927	115.7	427.327	3.6934
HGLibB_12118	CYP2E1	33.9122	125.14	3.69012
HGLibB_48000	SYT14	7.97934	29.4216	3.68723
HGLibA_53922	VWC2	88.7701	327.169	3.68557
HGLibB_47587	STX3	249.354	917.976	3.68141
HGLibA_55659	ZNF248	25.9328	95.457	3.68093
HGLibB_30851	MYOM2	48.8734	179.847	3.67984
HGLibA_25884	L1CAM	210.455	773.985	3.67768
HGLibB_16972	FBXL19	278.279	1022.7	3.67507
HGLibB_01493	AKR1E2	128.667	472.812	3.6747
HGLibB_48029	SYT7	108.718	399.319	3.67297
HGLibB_13502	DNAJB1	2.99225	10.9841	3.67084
HGLibB_25041	KLF5	123.68	453.223	3.66449
HGLibB_42285	RSPH6A	134.651	493.107	3.6621
HGLibB_51820	TSNAX	106.724	390.392	3.65797
HGLibB_42275	RSPH10B2	32.9148	120.359	3.65668
HGLibB_34255	OR5H6	145.623	532.336	3.65558
HGLibA_33436	OPN4	191.504	700.018	3.65537
HGLibA_08196	CCT2	13.9638	50.9975	3.65211
HGLibB_54432	XCR1	90.765	331.484	3.65211
HGLibB_38969	PSD3	17.9535	65.5122	3.64899
HGLibA_15465	ERG	270.3	986.121	3.64824
HGLibA_55909	ZNF394	59.845	217.891	3.64092
HGLibA_62447	hsa-mir-587	269.303	980.163	3.63964
HGLibA_32863	NTN5	271.297	987.159	3.63866
HGLibB_21844	HOMEZ	49.8709	181.311	3.63562
HGLibA_16741	FAM83A	28.9251	105.133	3.63467
HGLibB_04667	BOD1	26.9303	97.5321	3.62166
HGLibB_53899	WASL	278.279	1006.74	3.61775
HGLibB_25964	LAMTOR5	18.9509	68.48	3.61354
HGLibB_26635	LMBR1L	42.8889	154.945	3.6127
HGLibB_27214	LRRC14	632.363	2283.23	3.61064
HGLibA_44195	SIPA1L2	9.97417	35.9693	3.60624
HGLibB_39575	PVRL2	36.9044	133.024	3.60455
HGLibB_44028	SHPRH	61.8399	222.733	3.60177
HGLibA_50187	TMEM203	192.502	693.174	3.60087
HGLibA_47499	STK36	99.7417	358.552	3.5948
HGLibB_27136	LRIG1	79.7934	286.629	3.59213
HGLibB_45306	SLC7A14	16.9561	60.8711	3.58993
HGLibB_55634	ZNF267	84.7805	304.115	3.58708
HGLibB_26358	LGI2	132.656	474.91	3.58
HGLibA_25927	LAG3	19.9483	71.3965	3.57907
HGLibA_28650	MCRS1	181.53	649.253	3.57656
HGLibA_30461	MTPN	50.8683	181.922	3.57633
HGLibB_22299	HSPBP1	184.522	659.437	3.57375
HGLibA_29472	MMEL1	72.8115	260.086	3.57204
HGLibA_41138	RHBDL2	92.7598	331.333	3.57194
HGLibB_00791	ADAMTS10	84.7805	302.618	3.56943
HGLibA_63115	hsa-mir-6740	97.7469	348.745	3.56783
HGLibA_55023	ZCCHC18	281.272	1001.12	3.55926
HGLibB_40218	RAPSN	24.9354	88.6572	3.55547
HGLibA_21301	HIF1AN	114.703	407.618	3.55369
HGLibB_21913	HOXB5	69.8192	247.938	3.55114
HGLibA_13491	DNAH6	66.827	237.259	3.55035
HGLibB_53246	USP25	8.97676	31.819	3.5446
HGLibA_51908	TSPAN15	105.726	374.636	3.54345
HGLibB_31204	NBPF9	8.97676	31.7754	3.53974
HGLibB_21220	HGSNAT	31.9174	112.979	3.53974
HGLibB_33688	OR2A4	494.719	1748.38	3.53408
HGLibB_23660	ISY1	661.288	2335.06	3.53108
HGLibB_40134	RAMP3	154.6	545.765	3.53018
HGLibB_41849	RPL22L1	29.9225	105.626	3.52999
HGLibA_39947	RAB42	83.7831	295.393	3.52569
HGLibB_48892	TECRL	338.124	1191.83	3.52482
HGLibB_14459	EDNRB	23.938	84.342	3.52335
HGLibB_19191	GLB1	42.8889	150.929	3.51906
HGLibB_14926	ELMSAN1	85.7779	301.67	3.51687
HGLibB_43652	SF3B2	47.876	168.292	3.51516
HGLibB_04806	BRICD5	143.628	504.711	3.51401
HGLibB_34794	OXT	98.7443	346.783	3.51193
HGLibA_27667	LY6G6D	63.8347	224.116	3.51089
HGLibB_29908	MRPL30	56.8528	199.599	3.51081
HGLibB_43910	SH3PXD2A	23.938	83.9498	3.50696
HGLibA_60253	hsa-mir-4462	112.708	394.963	3.50429
HGLibB_32180	NNMT	42.8889	150.247	3.50315
HGLibA_00540	ACRV1	249.354	872.313	3.49829
HGLibB_28750	MED26	493.722	1726.62	3.49715
HGLibB_34459	OR8B8	71.814	251.093	3.49644
HGLibB_16891	FAT1	133.654	466.823	3.49278
HGLibB_02117	ANKRD53	26.9303	94.0564	3.49259
HGLibB_28345	MARVELD3	256.336	895.082	3.49183
HGLibB_00567	ACSM1	163.576	571.172	3.49178
HGLibB_34946	PAFAH1B2	7.97934	27.8525	3.49058
HGLibB_19011	GHITM	129.664	451.793	3.48433
HGLibA_28003	MAGIX	149.613	521.259	3.48406
HGLibA_59110	hsa-mir-362	72.8115	253.418	3.48047
HGLibB_28709	MED13L	79.7934	277.196	3.47393
HGLibA_56519	ZNF677	185.52	644.138	3.47207
HGLibB_20271	GRIN2A	44.8838	155.78	3.47075
HGLibA_05535	C17orf47	15.9587	55.3374	3.46754
HGLibB_37141	PLK1S1	2.99225	10.3758	3.46754
HGLibA_36100	PEX14	143.628	497.329	3.46262
HGLibA_23797	ITGB7	193.499	669.91	3.46209
HGLibA_60128	hsa-mir-4434	4.98709	17.2607	3.46108
HGLibB_26093	LCE3A	39.8967	138.086	3.46108
HGLibA_32558	NPY5R	44.8838	155.346	3.46108
HGLibA_31820	NFKBIA	49.8709	172.607	3.46108
HGLibB_18654	GATA6	56.8528	196.537	3.45694
HGLibB_55496	ZNF2	134.651	465.254	3.45525
HGLibA_33399	ONECUT3	153.602	529.59	3.4478
HGLibB_46380	SPATA17	44.8838	154.634	3.44521
HGLibA_37434	PNRC1	52.8631	182.022	3.44327
HGLibB_48231	TANC1	51.8657	178.491	3.44141
HGLibB_04462	BGN	112.708	387.625	3.43919
HGLibB_21956	HOXD10	79.7934	274.197	3.43633
HGLibB_22817	IGFL4	218.434	750.181	3.43435
HGLibB_37157	PLOD1	319.174	1095.01	3.43078
HGLibB_03158	ART3	55.8554	191.437	3.42737
HGLibB_12766	DEDD	150.61	515.859	3.42513
HGLibA_02496	APOBEC4	16.9561	58.0587	3.42406
HGLibA_18061	FSBP	510.678	1746.77	3.42049
HGLibA_28984	METTL21D	58.8476	201.244	3.41975
HGLibB_29412	MMAB	107.721	368.308	3.41909
HGLibA_61494	hsa-mir-5087	12.9664	44.3286	3.41872
HGLibA_64024	hsa-mir-7974	184.522	630.825	3.41869
HGLibB_12384	DBNL	40.8941	139.727	3.4168
HGLibA_30787	MYLK2	31.9174	108.992	3.41482
HGLibB_16680	FAM71F2	83.7831	285.978	3.41332
HGLibB_40830	RETSAT	48.8734	166.723	3.41131
HGLibB_22486	ICOSLG	138.641	472.708	3.40958
HGLibA_62726	hsa-mir-622	167.566	571.32	3.40952
HGLibA_01813	AMOT	113.706	387.581	3.40864
HGLibB_36825	PLA2G12B	57.8502	196.448	3.3958
HGLibA_20631	GTSF1L	36.9044	125.201	3.39257
HGLibB_25042	KLF6	35.907	121.742	3.39049
HGLibA_56560	ZNF696	186.517	632.369	3.39041
HGLibB_43590	SETD2	92.7598	314.223	3.38749
HGLibB_39008	PSG9	72.8115	246.357	3.3835
HGLibB_01286	AHCYL1	16.9561	57.3386	3.38159
HGLibA_35904	PDK4	184.522	623.472	3.37884
HGLibB_49109	TFF1	82.7856	279.454	3.37563
HGLibB_39773	RAB18	36.9044	124.511	3.37387
HGLibA_28872	MEIS1	6.98192	23.5184	3.36847
HGLibB_40350	RAVER1	53.8605	181.395	3.36786
HGLibB_14499	EFCAB1	26.9303	90.6187	3.36494
HGLibA_22098	HRH2	54.8579	184.376	3.36096
HGLibA_62211	hsa-mir-562	172.553	579.727	3.3597
HGLibA_35388	PCDH10	91.7624	308.159	3.35823
HGLibB_47871	SYCP2	12.9664	43.544	3.35821
HGLibA_16033	FAM114A2	222.424	744.564	3.3475
HGLibA_12622	DDIT4L	105.726	353.844	3.3468
HGLibB_18993	GGT7	1.99483	6.66891	3.34309
HGLibB_11276	CRYL1	44.8838	149.919	3.34015
HGLibA_42008	RPLP0	67.8244	226.35	3.3373
HGLibB_20313	GRM1	78.796	262.853	3.33586
HGLibB_36271	PHC1	97.7469	325.6	3.33105
HGLibB_39626	PYCR2	76.8011	255.38	3.32521
HGLibA_38577	PRKG1	1006.39	3345.85	3.32459
HGLibA_14599	EFNB2	333.137	1107.34	3.32397
HGLibA_47696	SUCLA2	81.7882	271.845	3.32377
HGLibA_22386	HTR3C	51.8657	172.317	3.32237
HGLibB_40222	RARA	114.703	380.912	3.32086
HGLibA_53035	UNC93A	147.618	489.968	3.31917
HGLibA_17385	FGF18	226.414	750.975	3.31683
HGLibA_02205	ANP32D	166.569	551.95	3.31365
HGLibB_49326	THPO	8.97676	29.7438	3.31343
HGLibB_34790	OXSR1	298.228	988.088	3.3132
HGLibA_21875	HOOK1	42.8889	142.008	3.31107
HGLibA_24582	KHSRP	146.62	485.261	3.30964
HGLibB_43704	SFT2D3	156.595	518.213	3.30927
HGLibA_20708	GYS1	103.731	342.86	3.30527
HGLibB_43350	SENP8	101.737	335.799	3.30067
HGLibA_41358	RLN3	177.54	584.902	3.29448
HGLibB_06611	C8orf4	47.876	157.7	3.29392
HGLibB_45737	SMO	56.8528	187.207	3.29284
HGLibA_20355	GRM6	101.737	334.622	3.2891
HGLibA_27472	LRRN2	401.959	1320.05	3.28404
HGLibA_50402	TMEM43	602.44	1977.63	3.2827
HGLibB_18635	GAS8	180.533	592.356	3.28116
HGLibB_02549	APOO	66.827	218.897	3.27558
HGLibA_52646	UBE2Q1	338.124	1104.61	3.26688
HGLibA_44416	SLC16A1	187.514	612.054	3.26403
HGLibA_06470	C6orf203	20.9458	68.2582	3.25881
HGLibA_17882	FOXI3	20.9458	68.2582	3.25881
HGLibA_23840	ITPK1	173.551	564.638	3.25345
HGLibB_43242	SELL	95.7521	311.333	3.25145
HGLibB_55316	ZMIZ2	165.571	537.828	3.24831
HGLibA_47974	SYNDIG1L	176.543	573.454	3.24824
HGLibA_51729	TRPC1	53.8605	174.512	3.24007
HGLibA_31370	NCR3LG1	67.8244	219.682	3.23898
HGLibA_13295	DKK1	352.088	1140.22	3.23845
HGLibA_07346	CAST	61.8399	200.067	3.23525
HGLibB_54644	YPEL3	172.553	558.227	3.2351
HGLibA_53027	UNC5D	190.507	615.7	3.23191
HGLibA_38188	PPP3CB	210.455	679.836	3.23031
HGLibB_31579	NEFL	298.228	962.715	3.22812
HGLibA_20384	GRTP1	260.326	838.664	3.22159
HGLibA_13025	DFNA5	57.8502	186.265	3.21978
HGLibB_29854	MRPL11	97.7469	314.615	3.21867
HGLibB_12385	DBP	32.9148	105.918	3.21794
HGLibB_12579	DDB1	33.9122	109.056	3.21584
HGLibA_59839	hsa-mir-4283-2	16.9561	54.5281	3.21584
HGLibB_16108	FAM134C	28.9251	92.9724	3.21425
HGLibB_33791	OR2M3	120.687	387.676	3.21223
HGLibB_23180	ILDR2	88.7701	285.101	3.21168
HGLibB_05730	C1orf105	53.8605	172.927	3.21065
HGLibB_19127	GJA8	63.8347	204.775	3.20789
HGLibB_08107	CCNK	63.8347	204.775	3.20789
HGLibA_05657	C19orf40	571.52	1831.82	3.20518
HGLibA_47051	SRRM4	338.124	1082.78	3.2023
HGLibB_48078	TAAR9	54.8579	175.353	3.19649
HGLibB_17772	FOS	4.98709	15.9095	3.19014
HGLibA_35068	PALM	73.8089	235.373	3.18895
HGLibB_49651	TM6SF2	67.8244	215.816	3.18198
HGLibB_42523	S100A9	137.644	437.857	3.18109
HGLibA_10604	COL6A5	743.076	2358.88	3.17449
HGLibA_34216	OR56A4	70.8166	224.725	3.17333
HGLibB_09858	CLDN17	79.7934	253.169	3.1728
HGLibA_26322	LEPREL2	258.331	819.099	3.17073
HGLibB_54112	WDR76	13.9638	44.2699	3.17032
HGLibA_18890	GDPD1	398.967	1263.95	3.16807
HGLibB_42379	RTP4	166.569	527.628	3.16763
HGLibB_12644	DDX17	47.876	151.423	3.16282
HGLibB_00940	ADD1	310.197	979.844	3.15878
HGLibA_49282	THADA	166.569	526.059	3.15821
HGLibA_21499	HIST1H4E	209.458	661.282	3.15711
HGLibA_18571	GALNT8	195.494	616.285	3.15245
HGLibA_51125	TPGS2	88.7701	279.702	3.15085
HGLibA_44625	SLC24A4	34.9096	109.983	3.15051
HGLibB_56208	ZNF570	131.659	414.56	3.14874
HGLibB_52498	UBB	42.8889	134.947	3.14643
HGLibB_51307	TREX1	166.569	523.935	3.14546
HGLibA_45702	SMG5	120.687	379.343	3.14318
HGLibB_36053	PEX14	117.695	368.751	3.1331
HGLibB_19675	GP1BB	175.545	549.915	3.13261
HGLibA_61711	hsa-mir-519a-1	299.225	935.608	3.12677
HGLibB_20305	GRK5	84.7805	264.928	3.12487
HGLibB_38887	PRSS37	31.9174	99.6413	3.12185
HGLibA_44347	SLC10A7	3.98967	12.4509	3.12079
HGLibB_56735	ZNF812	39.8967	124.355	3.11694
HGLibA_09868	CLDN17	25.9328	80.8114	3.11618
HGLibB_01529	ALCAM	64.8321	201.981	3.11545
HGLibB_38387	PREP	36.9044	114.941	3.11455
HGLibA_14231	DYNC1H1	171.556	533.905	3.11214
HGLibA_33024	NUP153	110.713	344.429	3.111
HGLibB_50577	TMPRSS2	193.499	601.555	3.10883
HGLibB_36261	PHAX	220.429	684.936	3.10728
HGLibA_60731	hsa-mir-4656	350.093	1086.64	3.10385
HGLibA_44531	SLC20A2	25.9328	80.4192	3.10105
HGLibB_30311	MTF2	224.419	695.868	3.10075
HGLibA_29105	MFSD5	219.432	679.836	3.09817
HGLibA_28066	MAN1C1	72.8115	225.566	3.09795
HGLibB_10265	CNGB1	68.8218	213.159	3.09726
HGLibA_00590	ACSS2	251.349	777.414	3.09296
HGLibB_47083	SSMEM1	116.698	360.905	3.09265
HGLibB_16770	FAM91A1	193.499	598.24	3.0917
HGLibB_51736	TRUB1	624.383	1929.68	3.09054
HGLibA_47582	STRBP	51.8657	160.169	3.08816
HGLibB_35935	PDZD7	112.708	347.568	3.08378
HGLibB_14356	ECD	36.9044	113.764	3.08266
HGLibA_03154	ARSK	5.9845	18.4376	3.08088
HGLibB_54520	XRCC2	17.9535	55.3127	3.08088
HGLibA_26082	LBR	58.8476	181.237	3.07977
HGLibB_01044	ADRA2A	280.274	862.643	3.07785
HGLibB_52786	UFM1	72.8115	223.997	3.07639
HGLibB_51114	TPRA1	66.827	205.559	3.07599
HGLibB_38829	PRRG4	62.8373	193.194	3.07451
HGLibB_07532	CCDC110	105.726	324.847	3.07253
HGLibA_49807	TMED3	281.272	863.427	3.06973
HGLibB_09044	CENPE	11.969	36.661	3.063
HGLibA_59018	hsa-mir-340	190.507	582.941	3.05995
HGLibA_52698	UBIAD1	117.695	360.115	3.05973
HGLibB_37201	PLVAP	105.726	323.032	3.05536
HGLibB_22400	HUWE1	16.9561	51.7821	3.05389
HGLibB_00298	ABI3BP	32.9148	100.426	3.05109
HGLibA_06133	C2orf47	127.669	388.572	3.04358
HGLibA_02438	APLNR	100.739	306.377	3.04129
HGLibA_13584	DNAJC17	86.7753	263.618	3.03794
HGLibB_21580	HLA-DOA	60.8425	184.768	3.03683
HGLibA_08883	CDS2	7.97934	24.2101	3.0341
HGLibB_16348	FAM194A	16.9561	51.3898	3.03076
HGLibA_57227	hsa-mir-1183	134.651	407.98	3.0299
HGLibA_48253	TAF7	845.81	2559.83	3.02648
HGLibB_02921	ARL10	182.527	552.342	3.02608
HGLibB_06401	C5orf52	15.9587	48.2515	3.02353
HGLibB_26993	LOX	133.654	403.963	3.02245
HGLibA_55001	ZC4H2	59.845	180.845	3.02189
HGLibA_00901	ADCK5	133.654	403.885	3.02187
HGLibA_35665	PCP4L1	87.7727	264.928	3.01834
HGLibA_56562	ZNF697	547.582	1652.71	3.0182
HGLibA_17531	FILIP1L	399.964	1206.39	3.01623
HGLibA_60063	hsa-mir-4419b	47.876	144.362	3.01533
HGLibA_52008	TSSK1B	137.644	414.676	3.01268
HGLibA_48931	TEAD3	43.8864	132.201	3.01235
HGLibB_56997	ZW10	37.9019	114.156	3.01188
HGLibB_53578	VGLL4	66.827	201.244	3.01142
HGLibB_36953	PLCE1	31.9174	96.1107	3.01124
HGLibA_60668	hsa-mir-4641	182.527	549.566	3.01087
HGLibA_14833	EIF4EBP3	102.734	309.123	3.00897
HGLibA_21768	HN1	11.969	35.9693	3.0052
HGLibB_23638	ISLR	44.8838	134.885	3.0052
HGLibB_42627	SAMD3	35.907	107.879	3.00441
HGLibB_50779	TNIP3	10.9716	32.9522	3.00342
HGLibA_24682	KIAA1024L	106.724	320.5	3.00308
HGLibA_49325	THBS2	232.398	697.696	3.00216
HGLibA_43835	SGMS1	646.326	1940.36	3.00214
HGLibB_46403	SPATA25	176.543	529.87	3.00137
HGLibA_14549	EFCAB6	61.8399	185.513	2.99989
HGLibB_07238	CARF	58.8476	176.53	2.99978
HGLibA_44947	SLC35A1	107.721	323.032	2.99878
HGLibB_38564	PRM3	55.8554	167.231	2.99399
HGLibB_44505	SLC22A17	17.9535	53.7435	2.99348
HGLibA_21461	HIST1H3C	207.463	620.637	2.99156
HGLibB_11345	CSHL1	203.473	608.44	2.99027
HGLibA_03246	ASB6	132.656	396.604	2.9897
HGLibB_20303	GRK5	266.31	796.151	2.98956
HGLibB_02446	APOA1	211.452	630.846	2.98339
HGLibA_35890	PDIK1L	427.892	1276.56	2.98337
HGLibB_53681	VPS18	37.9019	112.979	2.98083
HGLibB_26568	LIPE	39.8967	118.863	2.97928
HGLibB_29190	MID1	238.383	709.65	2.97694
HGLibA_58261	hsa-mir-216b	96.7495	287.94	2.97614
HGLibB_05774	C1orf151-NBL1	6.98192	20.7515	2.97218
HGLibB_27652	LY96	122.682	364.55	2.97149
HGLibB_33018	NUP62	39.8967	118.471	2.96945
HGLibA_30704	MYH1	169.561	503.42	2.96896
HGLibB_43298	SEMA4F	162.579	482.515	2.96788
HGLibB_27430	LRRN1	98.7443	292.647	2.96369
HGLibB_17677	FMNL3	76.8011	227.135	2.95744
HGLibA_06559	C7orf57	117.695	347.99	2.95671
HGLibB_48683	TCEB3B	148.615	439.219	2.95541
HGLibB_07147	CAPN12	45.8812	135.577	2.95495
HGLibA_44485	SLC18A1	124.677	368.359	2.9545
HGLibA_36670	PILRA	166.569	491.837	2.95276
HGLibB_16962	FBXL16	103.731	305.985	2.94978
HGLibA_28919	MESP2	3.98967	11.7687	2.94978
HGLibA_32145	NMBR	218.434	644.138	2.94888
HGLibA_19379	GLYATL3	119.69	352.667	2.94651
HGLibB_29555	MOB3B	213.447	628.187	2.94305
HGLibB_54821	ZBTB43	181.53	534.204	2.94279
HGLibB_42961	SCNN1A	283.267	833.221	2.94147
HGLibB_54920	ZC3H8	18.9509	55.705	2.93943
HGLibB_42478	S100A1	47.876	140.712	2.9391
HGLibA_38842	PRR5	333.137	978.878	2.93836
HGLibB_42996	SCRN1	122.682	360.121	2.93539
HGLibA_05904	C1orf87	143.628	420.926	2.93066
HGLibA_10648	COLQ	119.69	350.701	2.93007
HGLibA_35255	PARVA	166.569	488.007	2.92976
HGLibA_15365	EPRS	84.7805	248.327	2.92905
HGLibA_50467	TMEM61	179.535	525.667	2.92793
HGLibB_22044	HRAS	192.502	563.626	2.9279
HGLibB_35424	PCDHB10	201.478	589.61	2.92642
HGLibB_41351	RNASE2	81.7882	239.296	2.9258
HGLibA_52552	UBAP2	140.636	410.334	2.9177
HGLibA_49938	TMEM132D	222.424	648.453	2.91539
HGLibB_47869	SYCP1	65.8295	191.829	2.91403
HGLibA_64018	hsa-mir-7973-1	200.481	583.725	2.91163
HGLibB_16149	FAM153B	103.731	301.939	2.91078
HGLibB_18044	FSCN1	222.424	647.276	2.9101
HGLibB_05885	C1orf65	15.9587	46.3754	2.90597
HGLibB_39323	PTH2R	46.8786	136.124	2.90376
HGLibA_45610	SMARCA5	98.7443	286.424	2.90066
HGLibA_24371	KCNQ3	253.344	734.798	2.9004
HGLibB_55630	ZNF264	10.9716	31.819	2.90013
HGLibB_36354	PHKA1	163.576	474.277	2.89942
HGLibA_09310	CGB7	67.8244	196.448	2.89642
HGLibA_49330	THBS4	175.545	508.22	2.89509
HGLibB_20171	GRAMD1C	22.9406	66.4049	2.89464
HGLibA_06841	CABLES1	127.669	369.407	2.89347
HGLibB_40047	RAD54B	16.9561	49.0361	2.89194
HGLibB_20701	GZMM	47.876	138.343	2.88962
HGLibB_23060	IL22RA1	141.633	408.956	2.88743
HGLibB_50736	TNFSF11	119.69	345.214	2.88423
HGLibA_05932	C1QL4	179.535	517.429	2.88205
HGLibB_00370	ACADS	122.682	353.452	2.88103
HGLibA_13562	DNAJC1	12.9664	37.3527	2.88073
HGLibA_27513	LSAMP	70.8166	203.99	2.88054
HGLibB_14104	DUSP1	37.9019	109.056	2.87733
HGLibA_44101	SIAE	90.765	260.872	2.87415
HGLibA_62613	hsa-mir-6088	9.97417	28.6371	2.87112
HGLibB_05423	C15orf60	129.664	372.119	2.86987
HGLibB_06692	C9orf16	108.718	311.965	2.86947
HGLibB_22499	ID3	72.8115	208.698	2.86627
HGLibA_09519	CHP2	6.98192	20.0067	2.8655
HGLibA_28895	MEP1A	83.7831	239.876	2.86306
HGLibA_59248	hsa-mir-3674	196.491	562.542	2.86294
[truncated: 116,462 more rows]
